# Supplementary material for: Comprehensive pharmacogenomics profiling of the Serbian population
Source: Front Pharmacol. 2025 Mar 17;16:1553536. doi: 10.3389/fphar.2025.1553536 (PMC11955590; doi:10.3389/fphar.2025.1553536)
Supplement: Supplementary file 2 [file DataSheet1.xlsx]

## Sheet: 1. HWE
Gene	Genotype	HWE CES (p<0.001 out)	HWE WES (p<0.0009 out)	HWE CES+WES (p<0.002 out)
CYP2C cluster rs12777823	GG	NA	0.1113	NA
	GA
	AA
ABCB1	1236CC/2667GG/3435CC	<0.0001	<0.0001	<0.0001
	1236CT/2667GT/3435CT
	1236TT/2667TT/3435TT
ABCG2 rs2231142	GG	0.1874	0.688	0.1228
	GT
	TT
CFTR	1052FF	1	1	1
	1052FV
	1052VV
	74RR	1	1	1
	74RW
	74WW
	352RR	1	1	1
	352RW
	352WW
CYP1A1	*1/*1	0.2932	1	0.6626
	*1/*2C
	*2C/*2C
	*1/*1	0.0336	1	0.0396
	*1/*4
	*4/*4
	*1/*1	1	1	1
	*1/*5
	*5/*5
CYP1A2	*1/*1	NA	0.8394	NA
	*1/*1F
	*1F/*1F
	*1/*1	1	1	NA
	*1/*9
	*9/*9
	*1/*1	NA	1	NA
	*1/*1K
	*1K/*1K
CYP1B1	*1/*1	0.7301	0.0906	0.3003
	*1/*2
	*2/*2
	*1/*1	0.0613	0.1153	0.0134
	*1/*3
	*3/*3
	*1/*1	0.2054	1	0.2872
	*1/*4
	*4/*4
	*1/*1	1	1	1
	*1/*6
	*6/*6
	*1/*1	1	1	1
	*1/*7
	*7/*7
CYP2A6	*1/*1	0.2657	1	NA
	*1/*2
	*2/*2
	*1/*1	1	1	NA
	*1/*7
	*7/*7
	*1/*1	NA	1	NA
	*1/*9
	*9/*9
	*1/*1	0.4062	1	NA
	*1/*14
	*14/*14
	*1/*1	1	1	NA
	*1/*17
	*17/*17
	*1/*1	1	1	NA
	*1/*18
	*18/*18
	*1/*1	0.0667	1	NA
	*1/*21
	*21/*21
	*1/*1	<0.0001	0.04	NA
	*1/*35
	*35/*35
CYP2A13	*1/*1	1	1	1
	*1/*2
	*2/*2
	*1/*1	1	1	1
	*1/*3
	*3/*3
	*1/*1	1	1	1
	*1/*7
	*7/*7
	*1/*1	1	1	1
	*1/*8
	*8/*8
CYP2B6	*1/*1	1	0.0689	NA
	*1/*2
	*2/*2
	*1/*1	1	1	NA
	*1/*3
	*3/*3
	*1/*1	0.6408	1	NA
	*1/*4
	*4/*4
	*1/*1	0.8458	0.3123	NA
	*1/*5
	*5/*5
	*1/*1	0.1193	0.486	NA
	*1/*6
	*6/*6
	*1/*1	0.2217	1	NA
	*1/*9
	*9/*9
	*1/*1	1	1	NA
	*1/*10
	*10/*10
	*1/*1	1	1	NA
	*1/*11
	*11/*11
	*1/*1	1	1	NA
	*1/*13
	*13/*13
	*1/*1	1	1	NA
	*1/*14
	*14/*14
	*1/*1	1	1	NA
	*1/*15
	*15/*15
	*1/*1	NA	1	NA
	*1/*22
	*22/*22
CYP2C8	*1/*1	1	1	1
	*1/*2
	*2/*2
	*1/*1	1	0.6211	1
	*1/*3
	*3/*3
	*1/*1	0.7161	0.3915	1
	*1/*4
	*4/*4
CYP2C9	*1/*1	0.8747	1	0.883
	*1/*2
	*2/*2
	*1/*1	0.4408	1	0.6376
	*1/*3
	*3/*3
	*1/*1	1	1	1
	*1/*11
	*11/*11
	*1/*1	1	1	1
	*1/*12
	*12/*12
	*1/*1	1	1	1
	*1/*29
	*29/*29
	*1/*1	1	1	1
	*1/*35
	*35/*35
	*1/*1	1	1	1
	*1/*67
	*67/*67
CYP2C19	*38/*38	0.6174	0.2595	NA
	*38/*1
	*1/*1
	*38/*38	1	1	NA
	*38/*3
	*3/*3
	*38/*38	1	1	NA
	*38/*4
	*4/*4
	*38/*38	1	1	NA
	*38/*8
	*8/*8
	*38/*38	NA	0.7786	NA
	*38/*17
	*17/*17
CYP2D6	*1/*1	0.2553	0.3547	NA
	*1/*2
	*2/*2
	*1/*1	1	1	NA
	*1/*3
	*3/*3
	*1/*1	<0.0001	0.0719	NA
	*1/*4
	*4/*4
	*1/*1	1	1	NA
	*1/*6
	*6/*6
	*1/*1	0.0172	1	NA
	*1/*9
	*9/*9
	*1/*1	0.6614	0.1877	NA
	*1/*10
	*10/*10
	*1/*1	1	1	NA
	*1/*22
	*22/*22
	*1/*1	1	1	NA
	*1/*27
	*27/*27
	*1/*1	0.1415	1	NA
	*1/*33
	*33/*33
	*1/*1	1	1	NA
	*1/*34
	*34/*34
	*1/*1	0.1584	0.4074	NA
	*1/*35
	*35/*35
	*1/*1	1	1	NA
	*1/*39
	*39/*39
	*1/*1	NA	0.6545	NA
	*1/*41
	*41/*41
	*1/*1	0.1066	1	NA
	*1/*59
	*59/*59
	*1/*1	1	1	NA
	*1/*121
	*121/*121
	*1/*1	NA	1	NA
	*1/*122
	*122/*122
	*1/*1	NA	1	NA
	*1/*139
	*139/*139
	*1/*1	1	1	NA
	*1/*150
	*150/*150
	*1/*1	1	1	NA
	*1/*170
	*170/*170
CYP2E1	*1/*1	1	1	NA
	*1/*4
	*4/*4
	*1/*1	NA	1	NA
	*1/*5
	*5/*5
	*1/*1	1	0.4595	NA
	*1/*7
	*7/*7
CYP2F1	*1/*1	0.7882	0.7396	0.9012
	*1/*2
	*2/*2
	*1/*1	1	1	0.6078
	*1/*3
	*3/*3
	*1/*1	0.2616	1	0.2607
	*1/*4
	*4/*4
	*1/*1	0.8182	0.5618	0.8285
	*1/*5
	*5/*5
	*1/*1	1	1	1
	*1/*6
	*6/*6
CYP2J2	*1/*1	NA	1	NA
	*1/*7
	*7/*7
CYP2S1	*1/*1	NA	1	NA
	*1/*2
	*2/*2
	*1/*1	NA	1	NA
	*1/*3
	*3/*3
CYP2W1	*1/*1	0.09	0.5943	0.2676
	*1/*2
	*2/*2
	*1/*1	0.5444	0.4606	0.673
	*1/*6
	*6/*6
CYP3A4	*1/*1	1	1	NA
	*1/*1B
	*1B/*1B
	*1/*1	NA	1	NA
	*1/*7
	*7/*7
	*1/*1	1	1	NA
	*1/*8
	*8/*8
	*1/*1	NA	1	NA
	*1/*22
	*22/*22
CYP3A5	*1/*1	NA	1	NA
	*1/*3
	*3/*3
CYP3A7	*1/*1	1	1	1
	*1/*1D
	*1D/*1D
	*1/*1	0.2473	0.5943	0.1433
	*1/*2
	*2/*2
CYP3A43	*1/*1	0.2369	1	0.2639
	*1/*1B
	*1B/*1B
	*1/*1	0.619	1	0.6198
	*1/*2A
	*2A/*2A
	*1/*1	<0.0001	1	<0.0001
	*1/*2B
	*2B/*2B
	*1/*1	0.3944	1	0.3945
	*1/*3
	*3/*3
CYP4A11	*1/*1	0.5024	0.6058	0.2133
	*1/F434S
	F434S/F434S
	*1/*1	1	1	1
	*1/S353G
	S353G/S353G
CYP4A22	*1/*1	NA	1	NA
	*1/*2
	*2/*2
	*1/*1	1	1	NA
	*1/*3
	*3/*3
	*1/*1	0.2462	1	NA
	*1/*5
	*5/*5
	*1/*1	1	1	NA
	*1/*9
	*9/*9
	*1/*1	0.1175	1	NA
	*1/*12
	*12/*12
	*1/*1	1	1	NA
	*1/*15
	*15/*15
CYP4B1	*1/*1	0.2644	0.0271	1
	*1/*2
	*2/*2
	*1/*1	0.8479	0.3548	0.86
	*1/*3
	*3/*3
	*1/*1	1	1	1
	*1/*4
	*4/*4
	*1/*1	1	1	1
	*1/*5
	*5/*5
CYP4F2	*1/*1	1	1	1
	*1/*2
	*2/*2
	*1/*1	0.8632	1	0.9367
	*1/*3
	*3/*3
CYP19A1	*1/*1	1	1	1
	*1/*3
	*3/*3
	*1/*1	1	0.1118	0.3047
	*1/*4
	*4/*4
CYP26A1	*1/*1	1	1	1
	*1/*4
	*4/*4
DPYD	1905+1GG	1	1	NA
	1905+1GA
	1905+1AA
	1601GG	0.18	1	NA
	1601GA
	1601AA
	1627AA	0.9134	0.7396	NA
	1627AG
	1627GG
	2194GG	0.4807	1	NA
	2194GA
	2194AA
	85TT	0.0518	0.5569	NA
	85TC
	85CC
	HapB3CCGG	NA	1	NA
	HapB3CGGA
	HapB3GGAA
	2846AA	1	1	NA
	2846AT
	2846TT
	496AA	0.0106	1	NA
	496AG
	496GG
	1896TT	1	1	NA
	1896TC
	1896CC
	632AA	1	1	NA
	632AG
	632GG
	1774CC	1	1	NA
	1774CT
	1774TT
	187AA	1	1	NA
	187AG
	187GG
	345GG	1	1	NA
	345GC
	345CC
	596GG	1	1	NA
	596GA
	596AA
	775AA	1	1	NA
	775AG
	775GG
	623GG	NA	1	NA
	623GT
	623TT
G6PD	*1/*1	1	1	1
	*1/A
	A/A
	*1/*1	1	1	1
	*1/Mediteran
	Mediteran/Mediteran
	*1/*1	1	1	1
	*1/Sijetl
	Sijetl/Sijetl
	*1/*1	1	1	1
	*1/Gond
	Gond/Gond
	*1/*1	1	1	1
	*1/Andalus
	Andalus/Andalus
GSTM1	*1/*1	NA	<0.0001	NA
	*1/B
	B/B
GSTP1	*1/*1	1	0.8274	0.1179
	*1/B
	B/B
	*1/*1	0.3544	0.1203	0.7628
	*1/C
	C/C
	*1/*1	1	1	1
	*1/D
	D/D
IFNL3 rs12980275	AA	NA	0.8227	NA
	AG
	GG
NAT1	*1/*1	1	0.2253	NA
	*1/*10
	*10/*10
	*1/*1	1	1	NA
	*1/*14
	*14/*14
	*1/*1	1	1	NA
	*1/*15
	*15/*15
	*1/*1	NA	1	NA
	*1/*17
	*17/*17
	*1/*1	1	1	NA
	*1/*19
	*19/*19
	*1/*1	1	1	NA
	*1/*22
	*22/*22
NAT2	*1/*1	0.3423	0.3597	0.5712
	*1/*5
	*5/*5
	*1/*1	1	0.0272	0.2048
	*1/*6
	*6/*6
	*1/*1	1	1	1
	*1/*7
	*7/*7
	*1/*1	1	1	1
	*1/*10
	*10/*10
	*1/*1	1	1	1
	*1/*12
	*12/*12
	*1/*1	1	1	1
	*1/*13
	*13/*13
	*1/*1	1	1	1
	*1/*14
	*14/*14
NUDT15	*1/*1	NA	1	NA
	*1/*3
	*3/*3
POR	*1/*1	1	1	1
	*1/*5
	*5/*5
	*1/*1	1	1	1
	*1/*16
	*16/*16
	*1/*1	0.9284	0.8101	1
	*1/*28
	*28/*28
	*1/*1	1	1	1
	*1/*45
	*45/*45
PTGIS	*1/*1	NA	0.0044	NA
	*1/*1D
	*1D/*1D
	*1/*1	NA	1	NA
	*1/*1E
	*1E/*1E
RYR1	6178GG	0.154	1	0.192
	6178GT
	6178TT
	5360CC	1	1	1
	5360CT
	5360TT
	11266CC	1	1	1
	11266CG
	11266GG
	4711AA	1	1	1
	4711AG
	4711GG
	10097GG	1	1	1
	10097GA
	10097AA
	11798AA	1	1	1
	11798AG
	11798GG
	4178AA	1	1	1
	4178AG
	4178GG
	13513GG	1	1	1
	13513GC
	13513CC
	10042CC	1	1	1
	10042CT
	10042TT
	6599CC	1	1	1
	6599CT
	6599TT
	9635AA	1	1	1
	9635AG
	9635GG
	10747GG	1	1	1
	10747GC
	10747CC
	1453AA	1	1	1
	1453AG
	1453GG
	6302TT	1	1	1
	6302TA
	6302AA
	7025AA	1	1	1
	7025AG
	7025GG
	5036GG	1	1	1
	5036GA
	5036AA
	7760AA	1	1	1
	7760AG
	7760GG
	6838GG	1	1	1
	6838GA
	6836AA
SLC15A2	*1/*1	NA	0.0038	NA
	*1/*2
	*2/*2
SLC22A2	*1/*1	0.0267	0.454	0.0196
	*1/*2
	*2/*2
	*1/*1	0.1909	0.2726	0.1543
	*1/*3
	*3/*3
	*1/*1	1	1	1
	*1/*6
	*6/*6
SLCO1B1	*1/*1	1	1	NA
	*1/*4
	*4/*4
	*1/*1	0.3919	1	NA
	*1/*5
	*5/*5
	*1/*1	1	0.0829	NA
	*1/*14
	*14/*14
	*1/*1	0.179	0.5978	NA
	*1/*15
	*15/*15
	*1/*1	1	1	NA
	*1/*19
	*19/*19
	*1/*1	1	1	NA
	*1/*20
	*20/*20
	*1/*1	0.1045	<0.0001	NA
	*1/*37
	*37/*37
	*1/*1	1	1	NA
	*1/*45
	*45/*45
	*1/*1	1	1	NA
	*1/*46
	*46/*46
SLCO1B3	*1/*1	0.0371	0.3123	0.0164
	*1/*S1
	*S1/*S1
SLCO2B1	*1/*1	0.5762	1	0.5945
	*1/*S1
	*S1/*S1
	*1/*1	0.3116	0.1526	0.0903
	*1/*S464F
	*S464F/*S464F
SULT1A1	*1/*1	0.1808	0.8367	NA
	*1/*2
	*2/*2
	*1/*1	NA	<0.0001	NA
	*1/*3
	*3/*3
TBXAS1	*1/*1	NA	1	NA
	*1/*2
	*2/*2
	*1/*1	1	1	NA
	*1/*3
	*3/*3
	*1/*1	1	1	NA
	*1/*7
	*7/*7
	*1/*1	1	1	NA
	*1/*8
	*8/*8
	*1/*1	1	1	NA
	*1/*9
	*9/*9
TPMT	*1/*1	1	1	1
	*1/*2
	*2/*2
	*1/*1	0.3581	0.0441	0.0831
	*1/*3A
	*3A/*3A
	*1/*1	1	1	1
	*1/*3C
	*3C/*3C
	*1/*1	1	1	1
	*1/*9
	*9/*9
	*1/*1	1	1	1
	*1/*20
	*20/*20
	*1/*1	1	1	1
	*1/*43
	*43/*43
UGT1A1	*1/*1	0.0098	1	NA
	*1/*6
	*6/*6
	*1/*1	NA	0.0414	NA
	*1/*28
	*28/*28
	*1/*1	NA	1	NA
	*1/*36
	*36/*36
	*1/*1	NA	1	NA
	*1/*37
	*37/*37
	*1/*1	NA	1	NA
	*1/*80
	*80/*80
UGT1A4	*1/*1	1	1	NA
	*1/*2
	*2/*2
	*1/*1	NA	1	NA
	*1/*3A
	*3A/*3A
	*1/*1	0.2423	1	NA
	*1/*3B
	*3B/*3B
UGT2B7	*1/*1	0.7716	0.7075	0.8395
	*1/*2
	*2/*2
	*1/*1	1	1	1
	*1/*3
	*3/*3
UGT2B15	*1/*1	<0.0001	0.033	<0.0001
	*1/*2
	*2/*2
	*1/*1	<0.0001	0.0117	<0.0001
	*1/*4
	*4/*4
	*1/*1	<0.0001	0.8268	<0.0001
	*1/*5
	*5/*5
	*1/*1	1	1	1
	*1/*6
	*6/*6
VKORC1 rs9923231	CC	NA	0.7066	NA
	CT
	TT
XPC	rs2228000 GG	1	1	1
	rs2228000 GA
	rs2228000 AA
	rs2228001 GG	0.4234	1	0.4159
	rs2228001 GT
	rs2228001 TT

## Sheet: 2. CES
Gene	Haplotype	Haplotype_frequency_CES	No_haplotypes_CES	No_hap_ALL_gnomAD	pValSrbAll_CES	No_hap_EUR_gnomAD	pValSrbEur_CES	No_hap_CRO	pValSrbCro_CES
CYP1A2	*1 = reference	0.998698	1534	1613955	x	1179958	x	323 vs 721	x
CYP1A2	*9	0.00130208	2	163	0.01103	68	0.003846	0 vs 1044	0.518
SLCO1B1	*1 = reference	0.498698	766	x	x	x	x	460 vs 584	x
SLCO1B1	*5	0.0423177	65	7300 vs 483488	<2.2e-16	5569 vs 240575	3.884e-07	144 vs 900	<2.2e-16
SLCO1B1	*14	0.150391	231	55535 vs 435253	5.184e-06	37638 vs 208506	0.8119	0 vs 1044	x
SLCO1B1	*15	0.141276	217	49837 vs 440951	3.358e-07	32032 vs 214112	0.2093	167 vs 877	0.2104
SLCO1B1	*19	0.00585938	9	441 vs 490347	1.546e-05	227 vs 245917	2.026e-05	0 vs 1044	x
SLCO1B1	*20	0.046224	71	24704 vs 466084	0.4981	12391 vs 233753	0.4983	76 vs 968	0.00558
SLCO1B1	*37	0.113932	175	99526 vs 391262	<2.2e-16	15187 vs 230957	<2.2e-16	427 vs 617	<2.2e-16
SLCO1B1	*45	0.000651042	1	14 vs 400074	0.05586	7 vs 375313	0.03215	0 vs 1044	x
SLCO1B1	*46	0.000651042	1	183 vs 399905	0.506	149 vs 375171	0.4581	0 vs 1044	x
SULT1A1	*1 = reference	0.685547	1053	x	x	x	x	NA	NA
SULT1A1	*2	0.314453	483	1484706 vs 1030690	0.6699	347942 vs 724018	0.4121	NA	NA

## Sheet: 3. WES
Gene	Haplotype	Haplotype_frequency_WES	No_haplotypes_WES	No_hap_ALL_gnomAD	pValSrbAll_WES	No_hap_EUR_gnomAD	pValSrbEur_WES	No_hap_CRO	pValSrbCro_WES
CYP2C cluster	*1 = reference	0.823009	186	123109	x	57690	x	888	x
CYP2C cluster	rs12777823	0.176991	40	28965	0.6666	10288	0.3266	156	0.348
CYP1A2	*1 = reference	0.358407	81	x	x	x	x	323 vs 721	0.1567
CYP1A2	*1K	0.00884956	2	4 vs 5002	0.02484	3 vs 1003	0.229	6 vs 1038	0.6382
CYP1A2	*1F	0.632743	143	102235 vs 49827	0.2027	48375 vs 19593	0.01003	649 vs 395	0.8203
CYP2A6	*1 = reference	0.730088	165	x	x	x	x	NA	NA
CYP2A6	*2	0.00884956	2	38890 vs 1572580	0.2004	32614 vs 1147078	0.1284	NA	NA
CYP2A6	*9	0.0663717	15	123187 vs 1433359	0.5566	7033 vs 55167	0.03494	NA	NA
CYP2A6	*14	0.00884956	2	61687 vs 1548403	0.03283	53195 vs 1125621	0.01363	NA	NA
CYP2A6	*17	0.00442478	1	9049 vs 1602471	1	390 vs 1179498	0.07216	NA	NA
CYP2A6	*18	0.00884956	2	20428 vs 1584480	1	15669 vs 1158123	0.7744	NA	NA
CYP2A6	*21	0.00884956	2	20844 vs 1590538	1	15243 vs 1164149	1	NA	NA
CYP2A6	*35	0.163717	37	54457 vs 1334727	<2.2e-16	42276 vs 952942	<2.2e-16	NA	NA
CYP2B6	*1 = reference	0.473451	107	x	x	x	x	644 vs 400	x
CYP2B6	*2	0.0707965	16	224 vs 5114	0.05452	56 vs 1074	0.2554	0 vs 1044	x
CYP2B6	*4	0.0309735	7	464 vs 6570	0.04941	90 vs 2112	0.5856	25 vs 1019	0.7061
CYP2B6	*5	0.10177	23	227 vs 4081	0.002688	155 vs 1187	0.6251	121 vs 923	0.6229
CYP2B6	*6	0.274336	62	2316 vs 6990	0.4258	635 vs 2089	0.1867	254 vs 790	0.3714
CYP2B6	*9	0.00884956	2	176 vs 3782	0.01591	5 vs 355	0.7123	0 vs 1044	0.03155
CYP2B6	*11	0.00442478	1	731 vs 193471	0.5739	412 vs 136172	0.4953	0 vs 1044	x
CYP2B6	*13	0.00442478	1	4 vs 5002	0.1982	1 vs 1005	0.3334	0 vs 1044	x
CYP2B6	*14	0.0132743	3	802 vs 188854	0.07226	689 vs 134815	0.1097	0 vs 1044	x
CYP2B6	*22	0.0221239	5	82 vs 4926	0.4279	9 vs 997	0.1538	0 vs 1044	x
CYP2D6	*1 = reference	0.327434	74	x	x	x	x	390 vs 654	0.2189
CYP2D6	*2	0.115044	26	35708 vs 165950	0.01854	20773 vs 91293	0.008469	1 vs 1043	<2.2e-16
CYP2D6	*3	0.0309735	7	24405 vs 1586263	0.08991	20614 vs 1157450	0.1227	13 vs 1031	0.06868
CYP2D6	*4	0.150442	34	29098 vs 198932	0.3531	23215 vs 102373	0.2129	100 vs 944	0.02113
CYP2D6	*6	0.0132743	3	17397 vs 1592425	0.7396	14621 vs 1163049	0.7613	7 vs 1037	0.3962
CYP2D6	*9	0.00884956	2	39896 vs 1564578	0.1827	36019 vs 1139029	0.08754	21 vs 1023	0.4058
CYP2D6	*10	0.0442478	10	21036 vs 190834	0.007935	1750 vs 109640	0.003412	16 vs 1028	0.01554
CYP2D6	*33	0.00884956	2	16712 vs 1593840	1	14279 vs 1163701	1	0 vs 1044	x
CYP2D6	*35	0.132743	30	5606 vs 134762	4.008e-12	5015 vs 86705	5.704e-07	73 vs 971	0.002681
CYP2D6	*41	0.119469	27	147243 vs 1459273	0.1823	114323 vs 1059783	0.3133	110 vs 934	0.616
CYP2D6	*59	0.00884956	2	5752 vs 1605218	0.1936	5110 vs 1172962	0.257	11 vs 1033	1
CYP2D6	*122	0.0265487	6	2572 vs 124002	0.4727	282 vs 59192	0.0008544	0 vs 1044	x
CYP2D6	*139	0.0132743	3	7199 vs 127237	0.004245	5157 vs 51173	2.099e-06	0 vs 1044	x
CYP2E1	*1 = reference	0.818584	185	x	x	x	x	NA	NA
CYP2E1	*4	0.0176991	4	47528 vs 1566154	0.3962	23462 vs 1156444	1	NA	NA
CYP2E1	*5	0.0132743	3	NA	NA	NA	NA	NA	NA
CYP2E1	*7	0.150442	34	219190 vs 85040	<2.2e-16	143231 vs 28213	<2.2e-16	NA	NA
CYP2J2	*1 = reference	0.946903	214	1270001	x	917473	x	NA	NA
CYP2J2	*7	0.0530973	12	96917	0.3611	69429	0.3767	NA	NA
CYP2S1	*1 = reference	0.960177	217	x	x	x	x	NA	NA
CYP2S1	*2	0.00442478	1	1162 vs 1547358	0.1562	231 vs 1146133	0.04471	NA	NA
CYP2S1	*3	0.0353982	8	35929 vs 1578157	0.1722	26570 vs 1153460	0.1765	NA	NA
CYP3A4	*1 = reference	0.938053	212	x	x	x	x	980 vs 64	0.0179
CYP3A4	*1B	0.0176991	4	120086 vs 31812	<2.2e-16	65477 vs 2383	<2.2e-16	31 vs 1013	0.4386
CYP3A4	*7	0.00442478	1	932 vs 1609962	0.1227	798 vs 1176742	0.1422	0 vs 1044	x
CYP3A4	*8	0.00884956	2	522 vs 1613186	0.002549	339 vs 1179429	0.002028	0 vs 1044	x
CYP3A4	*22	0.0309735	7	4825 vs 147301	1	3348 vs 64642	0.2653	33 vs 1011	1
CYP3A5	*1= reference	0.0707965	16	154496	x	68835	x	63 vs 981	0.6614
CYP3A5	*3	0.929204	210	1150440	0.03471	957479	0.9275	980 vs 64	0.7027
CYP3A43	*1 = reference	0.845133	191	x	x	x	x	NA	NA
CYP3A43	*1B	0.0929204	21	158436 vs 1455318	0.8777	138212 vs 1041552	0.3034	NA	NA
CYP3A43	*2A	0.00442478	1	111 vs 4895	0.09356	6 vs 1000	1	NA	NA
CYP3A43	*2B	0.039823	9	416 vs 4590	0.02745	32 vs 974	0.6879	NA	NA
CYP3A43	*3	0.0176991	4	208 vs 4798	0.1082	24 vs 982	0.7533	NA	NA
DPYD	1905+1G>A (*2A)	0.00442478	1	8167 vs 1605619	1	5701 vs 1174085	1	4 vs 1040	1
DPYD	1601G>A (*4)	0.0132743	3	30290 vs 1582566	0.8043	25202 vs 1154008	0.6406	3 vs 1041	0.07322
DPYD	1627A>G (*5)	0.176991	40	314000 vs 1298714	0.5563	235269 vs 943929	0.4449	0 vs 1044	x
DPYD	2194G>A (*6)	0.0884956	20	75368 vs 1536850	0.004876	53051 vs 1125731	0.002765	0 vs 1044	x
DPYD	85T>C (*9A)	0.230088	52	364834 vs 1247746	0.9532	258202 vs 920818	0.7469	0 vs 1044	x
DPYD	1129-5923C>G, 1236G>A(HapB3)	0.0221239	5	48 vs 4958	0.07709	24 vs 982	1	0 vs 1044	x
DPYD	496A>G	0.141593	32	144367 vs 1468611	0.008631	110618 vs 1068516	0.01882	0 vs 1044	x
DPYD	1896T>C	0.0442478	10	75167 vs 1538659	0.9934	53414 vs 1126388	1	0 vs 1044	x
DPYD	623G>T	0.00442478	1	27 vs 1613467	0.003914	27 vs 1179659	0.005349	0 vs 1044	x
DPYD	775A>G	0.00884956	2	10403 vs 1553745	0.6651	8255 vs 1137199	0.68	0 vs 1044	x
IFNL3	*1 = reference	0.699115	158	97963	x	47420	x	NA	NA
IFNL3	rs12980275 G	0.300885	68	53945	0.1025	20544	1	NA	NA
NUDT15	*1 = reference	0.986726	223	1593138	x	1176410	x	1040	x
NUDT15	*3	0.0132743	3	18926	0.7513	3008	0.02071	4	0.1117
PTGIS (CYP8A1)	*1 = reference	0.986726	223	x	x	x	x	NA	NA
PTGIS (CYP8A1)	*1D	0.00884956	2	2 vs 785668	4.938e-07	1 vs 569331	4.701e-07	NA	NA
PTGIS (CYP8A1)	*1E	0.00442478	1	1 vs 784883	0.0005756	0 vs 569000	0.0007939	NA	NA
SLC15A2	*1 = reference	0.575221	130	2745	x	580	x	NA	NA
SLC15A2	*2	0.424779	96	2261	0.4678	426	1	NA	NA
TBXAS1	*1 = reference	0.969027	219	x	x	x	x	NA	NA
TBXAS1	*2	0.00884956	2	2953 vs 1610499	0.06515	2503 vs 1177065	0.08398	NA	NA
TBXAS1	*3	0.00442478	1	10668 vs 1603552	1	8344 vs 1171678	1	NA	NA
TBXAS1	*7	0.00442478	1	30323 vs 1583527	0.1385	25709 vs 1154327	0.1026	NA	NA
TBXAS1	*8	0.0132743	3	30397 vs 1583469	0.8044	26612 vs 1153420	0.499	NA	NA
UGT1A4	*1 = reference	0.867257	196	x	x	x	x	NA	NA
UGT1A4	*2	0.039823	9	85148 vs 1528820	0.4709	74784 vs 1105128	0.1879	NA	NA
UGT1A4	*3A	0.0929204	21	677 vs 4329	0.08361	93 vs 913	1	NA	NA
UGT2B15	*1 = reference	0.230088	52	x	x	x	x	NA	NA
UGT2B15	*2	0.19469	44	1450 vs 3556	0.002558	241 vs 765	0.1744	NA	NA
UGT2B15	*4	0.256637	58	1020 vs 3986	0.06598	365 vs 641	0.003072	NA	NA
UGT2B15	*5	0.314159	71	821 vs 4185	7.422e-09	275 vs 731	0.2496	NA	NA
UGT2B15	*6	0.00442478	1	6605 vs 1606605	0.6044	5227 vs 1174209	1	NA	NA
VKORC1	*1 = reference	0.504425	114	103572	x	42293	x	586	x
VKORC1	rs9923231 T	0.495575	112	48520	1.934e-08	25693	0.0003535	456	0.1299

## Sheet: 4. CES+WES
Gene	Haplotype	Haplotype_frequency_sum	No_haplotypes_sum	No_hap_ALL_1kgp	pValSrbAll_sum	No_hap_EUR_1kgp	pValEur_sum	No_hap_CRO	pValSrbCro_sum	pValCESWES
ABCG2	*1 = reference	0.888763	1566	1433342	x	1048978	x	NA	NA	x
ABCG2	rs2231142	0.111237	196	180512	0.9649	130894	0.9985	NA	NA	0.2591
CYP1A1	*1 = reference	0.922815	1626	x	x	x	x	NA	NA	0.1809
CYP1A1	*2C	0.0363224	64	90970 vs 1523028	0.0003248	40372 vs 1139604	0.6739	NA	NA	0.5662
CYP1A1	*4	0.03916	69	63268 vs 1550854	1	52425 vs 1127591	0.3103	NA	NA	0.458
CYP1A1	*5	0.00170261	3	11328 vs 1602806	0.01142	10679 vs 1169335	0.001746	NA	NA	1
CYP1B1	*1 = reference	0.127696	225	x	x	x	x	NA	NA	0.0418
CYP1B1	*2	0.302497	533	1805 vs 3201	1.189e-05	291 vs 715	0.4907	NA	NA	0.245
CYP1B1	*3	0.392168	691	685713 vs 928213	0.006231	520049 vs 659437	4.24e-05	NA	NA	0.0027
CYP1B1	*4	0.172531	304	276228 vs 1337778	0.9022	219884 vs 960024	0.1446	NA	NA	1
CYP1B1	*6	0.00397276	7	595 vs 4411	<2.2e-16	6 vs 1000	0.565	NA	NA	0.0067
CYP1B1	*7	0.00113507	2	79 vs 4927	2.192e-06	3 vs 1003	0.3605	NA	NA	1
CYP2A13	*1 = reference	0.959705	1691	x	x	x	x	NA	NA	0.7174
CYP2A13	*2	0.014756	26	7648 vs 243620	0.0001731	1305 vs 112331	0.2444	NA	NA	0.3677
CYP2A13	*3	0.000567537	1	436 vs 220232	0.275	1 vs 100285	0.03423	NA	NA	1
CYP2A13	*7	0.0181612	32	11532 vs 1600382	9.646e-08	10115 vs 1169169	2.373e-05	NA	NA	1
CYP2A13	*8	0.00681044	12	1930 vs 218738	0.4584	264 vs 100022	0.003403	NA	NA	1
CYP2C8	*1 = reference	0.825766	1455	x	x	x	x	NA	NA	0.7782
CYP2C8	*2	0.00737798	13	18117 vs 1595009	0.1553	2367 vs 1177129	8.38e-05	NA	NA	1
CYP2C8	*3	0.112372	198	229 vs 4777	<2.2e-16	119 vs 887	0.6831	NA	NA	1
CYP2C8	*4	0.0544835	96	73082 vs 1540068	0.07277	62006 vs 1117428	0.7598	NA	NA	0.431
CYP2C9	*1 = reference	0.779228	1373	x	x	x	x	803 vs 241	0.5679	0.4922
CYP2C9	*2	0.132236	233	45443 vs 445345	1.302e-08	31622 vs 214522	0.6635	142 vs 902	0.8204	1
CYP2C9	*3	0.077185	136	102334 vs 1511556	0.0202	76626 vs 1103258	0.04185	96 vs 948	0.1929	1
CYP2C9	*11	0.0045403	8	5701 vs 1608151	0.6089	3403 vs 1176471	0.2835	3 vs 1041	0.7561	0.2739
CYP2C9	*12	0.00283768	5	3380 vs 1610564	0.4276	2967 vs 1176911	0.6359	0 vs 1044	x	0.497
CYP2C9	*29	0.00170261	3	390 vs 1613330	0.009488	242 vs 1179490	0.006133	0 vs 1044	x	0.045
CYP2C9	*35	0.00170261	3	18 vs 490770	5.792e-05	16 vs 246128	0.000319	0 vs 1044	x	0.3377
CYP2C9	*67	0.000567537	1	33 vs 1613547	0.03643	10 vs 1179822	0.01628	0 vs 1044	x	1
CYP2F1	*1 = reference	0.661748	1166	x	x	x	x	NA	NA	0.0993
CYP2F1	*2	0.161748	285	332165 vs 1280967	5.287e-06	226621 vs 1179654	0.9714	NA	NA	0.7067
CYP2F1	*3	0.0323496	57	279 vs 4727	0.000132	88 vs 918	6.723e-10	NA	NA	0.0527
CYP2F1	*4	0.0488082	86	301 vs 4705	0.08907	43 vs 963	0.5259	NA	NA	0.0674
CYP2F1	*5	0.0856981	151	118894 vs 1416818	0.2095	93100 vs 1025734	0.7381	NA	NA	0.9254
CYP2F1	*6	0.00964813	17	19547 vs 1594421	0.4033	16584 vs 1163370	0.1418	NA	NA	0.2716
CYP2W1	*1 = reference	0.776958	1369	x	x	x	x	NA	NA	0.6689
CYP2W1	*2	0.0839955	148	94575 vs 1462149	5.547e-05	67746 vs 1082676	9.805e-06	NA	NA	0.6968
CYP2W1	*6	0.139047	245	312691 vs 1260461	4.129e-10	233731 vs 930601	1.26e-10	NA	NA	0.433
CYP3A7	*1 = reference	0.893303	1574	x	x	x	x	NA	NA	0.8874
CYP3A7	*1D	0.00340522	6	9586 vs 1517584	0.1692	5794 vs 1102844	0.3712	NA	NA	0.3717
CYP3A7	*2	0.103292	182	211433 vs 1402281	0.0006428	99674 vs 1080198	0.005203	NA	NA	0.666
CYP4A11	*1 = reference	0.874574	1541	x	x	x	x	NA	NA	0.804
CYP4A11	F434S	0.124291	219	250886 vs 1355392	0.0002582	158816 vs 1014848	0.1878	NA	NA	0.7607
CYP4A11	S353G	0.00113507	2	2 vs 1613808	7.123e-06	2 vs 1179816	1.331e-05	NA	NA	0.5873
CYP4A22	*1 = reference	0.661748	1166	x	x	x	x	NA	NA	1
CYP4A22	*2	0.000567537	1	NA	NA	NA	NA	NA	NA	0.1283
CYP4A22	*3	0.00340522	6	5727 vs 1608658	1	516 vs 1179332	0.0001549	NA	NA	1
CYP4A22	*5	0.126561	223	NA	NA	NA	NA	NA	NA	0.5347
CYP4A22	*9	0.00681044	12	NA	NA	NA	NA	NA	NA	1
CYP4A22	*12	0.118048	208	NA	NA	NA	NA	NA	NA	0.8561
CYP4A22	*15	0.0828604	146	NA	NA	NA	NA	NA	NA	0.2747
CYP4B1	*1 = reference	0.698638	1231	x	x	x	x	NA	NA	0.4025
CYP4B1	*2	0.177639	313	223440 vs 1388792	<2.2e-16	160770 vs 1017642	5.727e-07	NA	NA	0.6609
CYP4B1	*3	0.106129	187	225540 vs 1388406	5.496e-05	151340 vs 1028610	0.006131	NA	NA	0.8709
CYP4B1	*4	0.0107832	19	18223 vs 1595469	0.9287	14890 vs 1164668	0.5588	NA	NA	0.4634
CYP4B1	*5	0.00681044	12	262990 vs 1348708	<2.2e-16	163730 vs 1014736	<2.2e-16	NA	NA	0.6897
CYP19A1	*1 = reference	0.926788	1633	x	x	x	x	NA	NA	0.2795
CYP19A1	*3	0.0198638	35	49190 vs 1564910	0.0117	39578 vs 1140446	0.001803	NA	NA	0.8027
CYP19A1	*4	0.0533485	94	87922 vs 1525864	0.8753	36929 vs 1142981	1.6e-07	NA	NA	0.1589
CYP26A1	*1 = reference	0.998865	1760	1605583	x	1172489	x	NA	NA	1
CYP26A1	*4	0.00113507	2	127	0.009041	39	0.001775	NA	NA	0.5873
G6PD	*1 = reference (B)	0.989779	1744	x	x	x	x	NA	NA	0.8268
G6PD	A	0.00113507	1	20668 vs 1189385	1.529e-07	360 vs 894742	0.5074	NA	NA	0.7012
G6PD	Mediterranean,Dallas,Panama,Sassari,Cagliari	0.00113507	2	1705 vs 1208047	1	170 vs 894662	0.04535	NA	NA	1
G6PD	Andalus	0.00113507	1	2 vs 1211631	0.004338	1 vs 895345	0.003913	NA	NA	1
G6PD	Seattle,Lodi,Modena,Ferrara-II,Athens-like	0.00113507	2	1080 vs 1209920	0.6729	929 vs 894400	0.7055	NA	NA	0.5873
G6PD	Gond	0.00567537	7	439 vs 1208268	5.124e-06	43 vs 894596	1.019e-11	NA	NA	0.4952
GSTP1	*A = reference	0.677639	1194	x	x	x	x	NA	NA	0.0112
GSTP1	*B (I105V)	0.255959	451	1595 vs 3411	9.818e-07	262 vs 744	0.8306	NA	NA	0.0571
GSTP1	*C (I105V+A114V)	0.0595914	105	168 vs 4838	2.525e-06	71 vs 935	0.2899	NA	NA	0.1349
GSTP1	*D (A114V)	0.00681044	12	0 vs 5006	9.429e-08	0 vs 1006	0.005532	NA	NA	<0.0001
NAT1	*4 = reference	0.966515	1703	x	x	x	x	NA	NA
NAT1	*14	0.0119183	21	27651 vs 1585037	0.09771	22862 vs 1156588	0.01937	NA	NA
NAT1	*15	0.00964813	17	3664 vs 1609086	1.122e-06	2960 vs 1176510	4.154e-06	NA	NA
NAT1	*17	0.000567537	1	9261 vs 1604781	0.0007638	8658 vs 1171336	6.312e-05	NA	NA
NAT1	*19	0.00170261	3	42 vs 1613930	1.775e-05	23 vs 1179987	8.385e-06	NA	NA
NAT1	*22	0.00964813	17	4426 vs 1608082	1.286e-05	3667 vs 1175771	5.938e-05	NA	NA
NAT2	*1 = reference	0.238933	421	x	x	x	x	NA	NA
NAT2	*5	0.429625	757	678506 vs 934026	0.4664	532677 vs 646691	0.06673	NA	NA	0.7293
NAT2	*6	0.295687	521	464073 vs 1148501	0.4802	345257 vs 834327	0.8028	NA	NA	0.7166
NAT2	*7	0.0312145	55	54914 vs 1537296	0.4917	28162 vs 1537296	4.447e-05	NA	NA	0.0686
NAT2	*10	0.000567537	1	131 vs 1613513	0.1342	20 vs 1179896	0.03085	NA	NA	1
NAT2	*12	0.00227015	4	953799 vs 656983	<2.2e-16	675110 vs 503724	<2.2e-16	NA	NA	1
NAT2	*13	0.000567537	1	534374 vs 1078232	<2.2e-16	373988 vs 805416	<2.2e-16	NA	NA	1
NAT2	*14	0.00113507	2	7342 vs 1605848	0.05082	229 vs 1179187	0.04721	NA	NA	1
POR	*1 = reference	0.721339	1271	x	x	x	x	NA	NA	0.6913
POR	*5	0.00113507	2	503 vs 1612385	0.106	453 vs 1179365	0.1483	NA	NA	1
POR	*16	0.000567537	1	35 vs 1567365	0.03964	26 vs 1156490	0.04027	NA	NA	1
POR	*28	0.27639	487	463404 vs 1127836	0.1792	333403 vs 836693	0.4426	NA	NA	0.7543
POR	*45	0.000567537	1	549 vs 1612559	0.4515	461 vs 1179403	0.4982	NA	NA	1
SLC22A2	*1 = reference	0.444381	783	x	x	x	x	NA	NA	0.4796
SLC22A2	*2	0.431896	761	604957 vs 1006597	1.11e-06	477448 vs 701418	0.02301	NA	NA	0.1172
SLC22A2	*3	0.12202	215	376427 vs 1195851	<2.2e-16	269597 vs 883955	<2.2e-16	NA	NA	0.2692
SLC22A2	*6	0.00170261	3	167167 vs 1438061	<2.2e-16	119497 vs 1056607	<2.2e-16	NA	NA	0.5061
SLCO1B3	*1 = reference	0.15891	280	274225	x	167823	x	NA	NA	0.0111
SLCO1B3	*S1	0.84109	1482	1330641	0.1931	1004383	0.06416	NA	NA	0.0111
SLCO2B1	*1 = reference	0.943814	1663	x	x	x	x	NA	NA	0.6441
SLCO2B1	*S1	0.0317821	56	NA	NA	NA	NA	NA	NA	0.5405
SLCO2B1	*S464F	0.0244041	43	83911 vs 1529965	2.454e-07	26608 vs 1153334	0.6575	NA	NA	0.1086
TPMT	*1 = reference	0.966515	1703	x	x	x	x	1018 vs 26	0.2428	1
TPMT	*2	0.00113507	2	3451 vs 1610533	0.5994	2929 vs 1177051	0.3404	0 vs 1044	0.5326	1
TPMT	*3A	0.0238365	42	7033 vs 243995	0.3233	4360 vs 109160	0.001907	24 vs 1020	0.9885	1
TPMT	*3C	0.00227015	4	2175 vs 248853	0.005709	506 vs 113014	0.2333	2 vs 1042	1	1
TPMT	*9	0.000567537	1	592 vs 1611892	0.4768	555 vs 1179419	0.5639	0 vs 1044	x	1
TPMT	*20	0.00170261	3	57 vs 1612065	4.244e-05	53 vs 1179419	8.658e-05	0 vs 1044	x	0.8422
TPMT	*43	0.00397276	7	3 vs 251023	9.308e-14	3 vs 113587	2.21e-11	0 vs 1044	x	0.9079
UGT2B7	*1 = reference	0.472191	832	x	x	x	x	NA	NA	0.0066
UGT2B7	*2	0.526107	927	807479 vs 802847	0.04075	541786 vs 636452	2.789e-08	NA	NA	0.0082
UGT2B7	*3	0.00170261	3	9034 vs 1604882	0.04223	207 vs 1179689	0.004003	NA	NA	1
XPC	*1 = reference	0.456867	805	x	x	x	x	NA	NA	0.4318
XPC	rs2228001 T	0.54143	954	981460 vs 621312	1.185e-09	699265 vs 472533	2.535e-06	NA	NA	0.4748
XPC	rs2228000 A	0.00170261	3	393549 vs 1219915	<2.2e-16	294339 vs 885451	<2.2e-16	NA	NA	1

## Sheet: 5. PharmCAT diffrences
Gene	Haplotype	Haplotype_frequency	No_haplotypes	No_hap_ALL_1kgp	pValSrbAll	No_hap_EUR_1kgp	pValSrbEur	No_hap_CRO	pValSrbCro
CFTR	*1 = reference	0.994892	1753	x	x	x	x	NA	NA
CFTR	F1052V	0.00170261	3	746 vs 1608192	0.05011	553 vs 1175165	0.05196	NA	NA
CFTR	R74W	0.000567537	1	1498 vs 1611350	1	201 vs 1178977	0.2604	NA	NA
CFTR	R352W	0.000567537	1	137 vs 1613693	0.1398	16 vs 1179790	0.02505	NA	NA
CFTR	711+3A>G	0.00227015	4	79 vs 1474363	3.448e-06	76 vs 1053484	1.107e-05	NA	NA
CYP2C19	*38	0.079646	18	x	x	x	x	0 vs 1044	x
CYP2C19	*1	0.530973	120	4692 vs 314	<2.2e-16	937 vs 69	<2.2e-16	624 vs 420	0.04907
CYP2C19	*2	0.176991	40	75543 vs 415245	0.3851	35941 vs 210203	0.221	154 vs 890	0.3101
CYP2C19	*4	0.00442478	1	1309 vs 489479	0.4533	694 vs 245450	0.472	0 vs 1044	0.178
CYP2C19	*8	0.00442478	1	902 vs 489886	0.3404	713 vs 245431	0.4812	0 vs 1044	x
CYP2C19	*17	0.20354	46	96255 vs 394533	0.8439	53748 vs 192396	0.6466	266 vs 778	0.1242
CYP4F2	*1	0.27957	52	x	x	x	x	725 vs 319	x
CYP4F2	*3	0.11828	22	51212 vs 439576	0.616	30480 vs 215664	0.9058	319 vs 725	2.369e-07
CYP4F2	*4	0.123656	23	66850 vs 423938	0.695	41539 vs 204605	0.1226	0 vs 1044	x
CYP4F2	*5	0.0537634	10	36505 vs 454283	0.3515	14808 vs 231336	0.8317	0 vs 1044	x
CYP4F2	*6	0.0322581	6	22880 vs 467908	0.4503	14497 vs 231647	0.1654	0 vs 1044	x
CYP4F2	*14	0.00537634	1	3491 vs 396559	1	3253 vs 372067	1	0 vs 1044	x
CYP4F2	*17	0.387097	72	151247 vs 839139	<2.2e-16	121328 vs 584498	1.593e-14	0 vs 1044	x
RYR1	*1 = reference	0.851873	1500	x	x	x	x	NA	NA	0.8412
RYR1	c.6178G>T	0.084563	148	107691 vs 1506341	0.00429	79648 vs 1100308	0.006734	NA	NA	0.6092
RYR1	c.5360C>T	0.0198638	35	36880 vs 1576644	0.4469	28971 vs 1150933	0.2324	NA	NA	0.0766
RYR1	c.11266C>G	0.0124858	22	36841 vs 1576839	0.004706	20154 vs 1159688	0.1627	NA	NA	1
RYR1	c.4711A>G	0.00170261	3	1871 vs 1558571	0.4746	1650 vs 1150838	0.7444	NA	NA	1
RYR1	c.10097G>A	0.00170261	3	1886 vs 1612210	0.4667	1659 vs 1178335	0.7421	NA	NA	1
RYR1	c.11798A>G	0.00170261	3	1889 vs 1612193	0.4672	1665 vs 1178341	0.7426	NA	NA	1
RYR1	c.4178A>G	0.0130533	23	5531 vs 1593835	3.054e-11	5053 vs 1167651	6.317e-08	NA	NA	0.7584
RYR1	c.13513G>C	0.00340522	6	8508 vs 1582620	0.3401	7595 vs 1160999	0.1423	NA	NA	0.1735
RYR1	c.10042C>T	0.00283768	5	126 vs 1613884	4.072e-07	112 vs 1179906	1.069e-06	NA	NA	0.497
RYR1	c.6599C>T	0.000567537	1	79 vs 1613769	0.0836	63 vs 1179973	0.09108	NA	NA	1
RYR1	c.9635A>G	0.00113507	2	542 vs 1562598	0.1259	509 vs 1153185	0.1837	NA	NA	0.2401
RYR1	c.10747G>C	0.00624291	11	31155 vs 1582961	9.748e-51	25732 vs 1154294	1.132e-05	NA	NA	0.6418
RYR1	c.1453A>G	0.000567537	1	468 vs 1613596	0.4006	424 vs 1179564	0.4697	NA	NA	1
RYR1	c.6302T>A	0.000567537	1	161 vs 1611509	0.1622	17 vs 1179937	0.0265	NA	NA	1
RYR1	c.7025A>G	0.00283768	5	2438 vs 1611680	0.2009	2145 vs 1177859	0.2605	NA	NA	1
RYR1	c.5036G>A	0.000567537	1	2040 vs 1609086	0.7324	1826 vs 1177960	0.535	NA	NA	1
RYR1	c.7760A>G	0.000567537	1	18 vs 1611454	0.02055	11 vs 1179635	0.01775	NA	NA	1
RYR1	c.6838G>A	0.000567537	1	99 vs 1613297	0.1034	86 vs 1179928	0.1217	NA	NA
UGT1A1_CES	*1 = reference	0.996094	1530	6007	x	998	x	637 vs 407	x
UGT1A1_CES	*6	0.00390625	6	349	<2.2e-16	8	0.2829	4 vs 1040	1
UGT1A1_WES	*1	0.54955	122	x	x	x	x	637 vs 407	0.11
UGT1A1_WES	*28	0.027027	6	3779 vs 7873	<2.2e-16	461 vs 997	<2.2e-16	403 vs 641	<2.2e-16
UGT1A1_WES	*36	0.0405405	9	356 vs 10110	0.7316	0 vs 1458	1.065e-08	0 vs 1044	x
UGT1A1_WES	*80	0.0405405	9	946 vs 1408	<2.2e-16	200 vs 436	5.706e-16	0 vs 1044	x
UGT1A1_WES	*80+*28	0.333333	74	167153 vs 323635	0.8753	80285 vs 165859	0.8761	0 vs 1044	x
UGT1A1_WES	*80+*37	0.00900901	2	6393 vs 484395	1	193 vs 245951	0.01364	0 vs 1044	x

## Sheet: 6. N_diff_var
Gene	NdiffSrbAll	NdiffSrbEur	NdiffSrbCro	N var Staragazer CES	N var Stargazer WES	N var PharmCAT CES	N var PharmCAT WES	Reference allele (%)	Other alleles (%)
CYP26A1	0	0	NA	1	1	NA	NA	99.88	0.12
CFTR	1	1	NA	X	X	3	4	99.5	0.5
G6PD	2	1	NA	5	5	5	5	98.97	1.03
NUDT15	0	0	0	0	1	0	1	98.7	1.3
PTGIS	2	2	NA	0	2	NA	NA	98.7	1.3
TBXAS1	0	0	NA	X	5	NA	NA	96.9	3.1
TPMT	2	2	0	6	6	6	6	96.7	3.3
CYP2S1	0	0	NA	0	2	NA	NA	96	4
CYP2A13	2	1	NA	4	4	NA	NA	95.9	4.1
CYP2J2	0	0	NA	0	1	NA	NA	94.7	5.3
SLCO2B1	1	0	NA	2	2	NA	NA	94.4	5.6
CYP3A4	1	1	0	X	4	X	X	93.8	6.2
CYP19A1	0	1	NA	2	2	NA	NA	92.7	7.3
CYP1A1	1	0	NA	3	3	NA	NA	92.3	7.7
CYP3A7	1	0	NA	2	2	NA	NA	89.3	10.7
ABCG2	0	0	NA	1	1	1	1	88.9	11.1
CYP4A11	2	1	NA	2	2	NA	NA	87.5	12.5
UGT1A4	0	0	NA	X	3	NA	NA	86.7	13.3
CYP3A43	0	0	NA	X	4	NA	NA	84.5	15.5
CYP2C8	1	1	NA	3	3	NA	NA	82.6	17.4
CYP2Cclus	0	0	NA	0	1	NA	NA	82.3	17.7
CYP2E1	1	1	NA	2	3	NA	NA	81.9	18.1
CYP2C9	2	1	0	7	7	7	7	77.9	22.1
CYP2W1	2	2	NA	2	2	NA	NA	77.7	22.3
CYP2A6	1	1	NA	X	7	NA	NA	73	27
POR	0	0	NA	4	4	NA	NA	72.1	27.9
IFNL3	1	1	NA	0	1	0	1	69.9	30.1
CYP4B1	3	2	NA	4	4	NA	NA	69.8	30.2
SULT1A1	0	0	NA	1	1	NA	NA	68.6	31.4
GSTP1	3	0	NA	3	3	NA	NA	67.8	32.2
CYP2F1	2	1	NA	5	5	NA	NA	66.2	33.8
CYP4A22	0	1	NA	6	6	NA	NA	66.2	33.8
SLC15A2	0	0	NA	0	1	NA	NA	57.5	42.5
UGT1A1	3	3	1	X	X	1	6	54.9	45.1
VKORC1	1	1	0	0	1	0	1	50.4	49.6
SLCO1B1	5	3	3	8	X	X	X	49.9	50.1
CYP2B6	0	0	0	X	12	X	X	47.3	52.7
UGT2B7	0	1	NA	2	2	NA	NA	47.2	52.8
XPC	2	2	NA	2	2	NA	NA	45.7	54.3
SLC22A2	3	2	NA	3	3	NA	NA	44.4	55.6
CYP1A2	0	0	0	1	3	NA	NA	35.8	64.2
CYP2D6	1	3	1	X	13	NA	NA	32.7	67.3
CYP4F2	1	1	1	X	X	X	7	27.9	72.1
RYR1	3	3	NA	X	X	18	18	26.5	73.5
DPYD	0	0	0	X	17	X	X	23	77
UGT2B15	1	0	NA	X	4	NA	NA	23	77
SLCO1B3	0	0	NA	1	1	NA	NA	15.9	84.1
CYP1B1	3	1	NA	5	5	NA	NA	12.8	87.2
CYP2C19	1	1	0	X	X	5	6	7.96	92.04
CYP3A5	0	0	0	0	1	0	1	7.1	92.9
NAT1	4	4	NA	5	5	NA	NA	96.7	3.3
NAT2	2	3	NA	7	7	NA	NA	23.9	76.1
	20	22
	32	30	6

## Sheet: 7. Diplotypes and phenotypes
Gene	Diplotype	Diplotype_frequency_CES	Number_of_individuals_CES	Diplotype_frequency_WES	Number_of_individuals_WES	Phenotype
CYP2C cluster	rs12777823 G/rs12777823 G	NA	NA	0.699115	79	Unknown
CYP2C cluster	rs12777823 G/rs12777823 A	NA	NA	0.247788	28	Unknown
CYP2C cluster	rs12777823 A/rs12777823 A	NA	NA	0.0530973	6	Unknown
ABCG2	rs2231142 G/rs2231142 G	0.790365	607	0.743363	84	Normal function
ABCG2	rs2231142 G/rs2231142 T	0.203125	156	0.247788	28	Decreased function
ABCG2	rs2231142 T/rs2231142 T	0.00651042	5	0.00884956	1	Poor function
CFTR	Ref/Ref	0.988281	759	1	113	ivacaftor non-responsive in CF patients
CFTR	Ref/F1052V	0.00390625	3	0	0	ivacaftor responsive in CF patients
CFTR	Ref/R74W	0.00130208	1	0	0	ivacaftor responsive in CF patients
CFTR	Ref/R352W	0.00130208	1	0	0	ivacaftor responsive in CF patients
CFTR	Ref/711+3A>G	0.00520833	4	0	0	ivacaftor responsive in CF patients
CYP1A1	Ref/Ref	0.854167	656	0.893805	101	Unknown
CYP1A1	Ref/*2C	0.0625	48	0.0530973	6	Unknown
CYP1A1	Ref/*4	0.0638021	49	0.0530973	6	Unknown
CYP1A1	Ref/*5	0.00390625	3	0	0	Unknown
CYP1A1	*2C/*2C	0.00260417	2	0	0	Unknown
CYP1A1	*2C/*4	0.0078125	6	0	0	Unknown
CYP1A1	*4/*4	0.00520833	4	0	0	Unknown
CYP1A2	Ref/Ref	0.997396	766	0.141593	16	Normal metabolizer
CYP1A2	Ref/*1F	NA	NA	0.433628	49	Ultrarapid metabolizer
CYP1A2	Ref/*9	0.00260417	2	0	0	Unknown
CYP1A2	*1F/*1F	NA	NA	0.40708	46	Ultrarapid metabolizer
CYP1A2	*1K/*1F	NA	NA	0.0176991	2	Normal metabolizer
CYP1B1	Ref/Ref	0.0208333	16	0.0442478	5	Unknown
CYP1B1	Ref/*2	0.0638021	49	0.0973451	11	Unknown
CYP1B1	Ref/*3	0.0976562	75	0.0707965	8	Unknown
CYP1B1	Ref/*4	0.0364583	28	0.0530973	6	Unknown
CYP1B1	Ref/*6	0.00260417	2	0.0353982	4	Unknown
CYP1B1	*2/*2	0.0911458	70	0.150442	17	Unknown
CYP1B1	*2/*3	0.230469	177	0.159292	18	Unknown
CYP1B1	*2/*4	0.117188	90	0.115044	13	Unknown
CYP1B1	*2/*7	0.00130208	1	0	0	Unknown
CYP1B1	*3/*3	0.18099	139	0.123894	14	Unknown
CYP1B1	*3/*4	0.11849	91	0.123894	14	Unknown
CYP1B1	*3/*6	0.00130208	1	0	0	Unknown
CYP1B1	*3/*7	0.00130208	1	0	0	Unknown
CYP1B1	*4/*4	0.0364583	28	0.0265487	3	Unknown
CYP2A6	Ref/Ref	NA	NA	0.513274	58	Normal metabolizer
CYP2A6	Ref/*2	NA	NA	0.0176991	2	Intermediate metabolizer
CYP2A6	Ref/*9	NA	NA	0.106195	12	Normal metabolizer
CYP2A6	Ref/*14	NA	NA	0.00884956	1	Unknown
CYP2A6	Ref/*17	NA	NA	0.00884956	1	Normal metabolizer
CYP2A6	Ref/*18	NA	NA	0.00884956	1	Normal metabolizer
CYP2A6	Ref/*21	NA	NA	0.00884956	1	Normal metabolizer
CYP2A6	Ref/*35	NA	NA	0.274336	31	Normal metabolizer
CYP2A6	*9/*35	NA	NA	0.0265487	3	Intermediate metabolizer
CYP2A6	*14/*35	NA	NA	0.00884956	1	Unknown
CYP2A6	*18/*35	NA	NA	0.00884956	1	Intermediate metabolizer
CYP2A6	*21/*35	NA	NA	0.00884956	1	Intermediate metabolizer
CYP2A13	Ref/Ref	0.921875	708	0.911504	103	Normal metabolizer
CYP2A13	Ref/*2	0.0273438	21	0.0442478	5	Unknown
CYP2A13	Ref/*3	0.00130208	1	0	0	Unknown
CYP2A13	Ref/*7	0.0351562	27	0.0353982	4	Intermediate metabolizer
CYP2A13	Ref/*8	0.0130208	10	0.00884956	1	Unknown
CYP2A13	*7/*8	0.00130208	1	0	0	Unknown
CYP2B6	*1/*1	NA	NA	0.238938	27	Normal metabolizer
CYP2B6	*1/*2	NA	NA	0.0530973	6	Normal metabolizer
CYP2B6	*1/*4	NA	NA	0.0176991	2	Ultrarapid metabolizer
CYP2B6	*4/*2	NA	NA	0.00884956	1	Ultrarapid metabolizer
CYP2B6	*1/*5	NA	NA	0.079646	9	Normal metabolizer
CYP2B6	*1/*6	NA	NA	0.292035	33	Normal metabolizer
CYP2B6	*1/*9	NA	NA	0.00884956	1	Normal metabolizer
CYP2B6	*1/*13	NA	NA	0.00884956	1	Intermediate metabolizer
CYP2B6	*1/*22	NA	NA	0.00884956	1	Ultrarapid metabolizer
CYP2B6	*2/*2	NA	NA	0.0176991	2	Normal metabolizer
CYP2B6	*2/*6	NA	NA	0.0265487	3	Normal metabolizer
CYP2B6	*2+*3/*22	NA	NA	0.00884956	1	Unknown
CYP2B6	*2/*11	NA	NA	0.00884956	1	Unknown
CYP2B6	*4/*6	NA	NA	0.0265487	3	Normal metabolizer
CYP2B6	*4+*22/*9	NA	NA	0.00884956	1	Unknown
CYP2B6	*5/*5	NA	NA	0.0176991	2	Normal metabolizer
CYP2B6	*5/*6	NA	NA	0.079646	9	Normal metabolizer
CYP2B6	*5/*22	NA	NA	0.00884956	1	Ultrarapid metabolizer
CYP2B6	*6/*6	NA	NA	0.0442478	5	Intermediate metabolizer
CYP2B6	*6/*14	NA	NA	0.00884956	1	Unknown
CYP2B6	*6/*22	NA	NA	0.00884956	1	Normal metabolizer
CYP2B6	*6/*6+*14	NA	NA	0.0176991	2	Unknown
CYP2C8	Ref/Ref	0.679688	522	0.672566	76	Unknown
CYP2C8	Ref/*2	0.0117188	9	0.00884956	1	Unknown
CYP2C8	Ref/*3	0.190104	146	0.176991	20	Unknown
CYP2C8	Ref/*4	0.0924479	71	0.106195	12	Unknown
CYP2C8	*2/*3	0.00260417	2	0	0	Unknown
CYP2C8	*2/*4	0.00130208	1	0	0	Unknown
CYP2C8	*3/*3	0.0117188	9	0.0176991	2	Unknown
CYP2C8	*3/*4	0.00911458	7	0.00884956	1	Unknown
CYP2C8	*4/*4	0.00130208	1	0.00884956	1	Unknown
CYP2C9	Ref/Ref	0.609375	468	0.60177	68	Normal metabolizer
CYP2C9	Ref/*2	0.208333	160	0.168142	19	Intermediate metabolizer
CYP2C9	Ref/*3	0.121094	93	0.0973451	11	Intermediate metabolizer
CYP2C9	Ref/*11	0.00651042	5	0.0176991	2	Intermediate metabolizer
CYP2C9	Ref/*12	0.00390625	3	0.00884956	1	Intermediate metabolizer
CYP2C9	Ref/*29	0.00130208	1	0.0176991	2	Intermediate metabolizer
CYP2C9	Ref/*35	0.00260417	2	0.00884956	1	Intermediate metabolizer
CYP2C9	Ref/*67	0.00130208	1	0	0	Intermediate metabolizer
CYP2C9	*2/*2	0.0182292	14	0.0176991	2	Intermediate metabolizer
CYP2C9	*2/*3	0.0169271	13	0.0619469	7	Poor metabolizer
CYP2C9	*2/*11	0.00130208	1	0	0	Intermediate metabolizer
CYP2C9	*2/*12	0.00130208	1	0	0	Intermediate metabolizer
CYP2C9	*3/*3	0.0078125	6	0	0	Poor metabolizer
CYP2C19	*1/*1	NA	NA	0.283186	32	Normal metabolizer
CYP2C19	*1/*2	NA	NA	0.132743	15	Intermediate metabolizer
CYP2C19	*1/*4	NA	NA	0.00884956	1	Intermediate metabolizer
CYP2C19	*1/*8	NA	NA	0.00884956	1	Intermediate metabolizer
CYP2C19	*1/*17	NA	NA	0.212389	24	Rapid metabolizer
CYP2C19	*38/*1	NA	NA	0.132743	15	Normal metabolizer
CYP2C19	*2/*17	NA	NA	0.106195	12	Intermediate metabolizer
CYP2C19	*2/*2	NA	NA	0.0530973	6	Poor metabolizer
CYP2C19	*17/*17	NA	NA	0.0353982	4	Ultrarapid metabolizer
CYP2C19	*38/*17	NA	NA	0.0176991	2	Rapid metabolizer
CYP2C19	*38/*2	NA	NA	0.00884956	1	Intermediate metabolizer
CYP2D6	Ref/Ref	NA	NA	0.106195	12	Normal metabolizer
CYP2D6	Ref/*2	NA	NA	0.0973451	11	Normal metabolizer
CYP2D6	Ref/*3	NA	NA	0.0176991	2	Intermediate metabolizer
CYP2D6	Ref/*4	NA	NA	0.106195	12	Intermediate metabolizer
CYP2D6	Ref/*9	NA	NA	0.00884956	1	Normal metabolizer
CYP2D6	Ref/*10	NA	NA	0.0176991	2	Normal metabolizer
CYP2D6	Ref/*35	NA	NA	0.0530973	6	Normal metabolizer
CYP2D6	Ref/*41	NA	NA	0.0884956	10	Normal metabolizer
CYP2D6	Ref/*122	NA	NA	0.0530973	6	Unknown
CYP2D6	*2/*3	NA	NA	0.0176991	2	Intermediate metabolizer
CYP2D6	*2/*4	NA	NA	0.0265487	3	Intermediate metabolizer
CYP2D6	*2/*35	NA	NA	0.0442478	5	Normal metabolizer
CYP2D6	*2/*41	NA	NA	0.0442478	5	Normal metabolizer
CYP2D6	*3/*4	NA	NA	0.00884956	1	Poor metabolizer
CYP2D6	*3/*35	NA	NA	0.0176991	2	Intermediate metabolizer
CYP2D6	*4/*6	NA	NA	0.00884956	1	Poor metabolizer
CYP2D6	*4/*10	NA	NA	0.0353982	4	Intermediate metabolizer
CYP2D6	*4/*33	NA	NA	0.00884956	1	Intermediate metabolizer
CYP2D6	*4/*35	NA	NA	0.0530973	6	Intermediate metabolizer
CYP2D6	*4/*41	NA	NA	0.0176991	2	Intermediate metabolizer
CYP2D6	*4/*59	NA	NA	0.00884956	1	Intermediate metabolizer
CYP2D6	*4/*139	NA	NA	0.0265487	3	Unknown
CYP2D6	*6/*41	NA	NA	0.0176991	2	Intermediate metabolizer
CYP2D6	*9/*35	NA	NA	0.00884956	1	Normal metabolizer
CYP2D6	*10/*10	NA	NA	0.00884956	1	Intermediate metabolizer
CYP2D6	*10/*35	NA	NA	0.00884956	1	Normal metabolizer
CYP2D6	*10/*41	NA	NA	0.00884956	1	Intermediate metabolizer
CYP2D6	*33/*59	NA	NA	0.00884956	1	Normal metabolizer
CYP2D6	*35/*35	NA	NA	0.0265487	3	Normal metabolizer
CYP2D6	*35/*41	NA	NA	0.0265487	3	Normal metabolizer
CYP2D6	*41/*41	NA	NA	0.0176991	2	Intermediate metabolizer
CYP2E1	Ref/Ref	NA	NA	0.663717	75	Unknown
CYP2E1	Ref/*4	NA	NA	0.0265487	3	Unknown
CYP2E1	Ref/*5	NA	NA	0.0176991	2	Unknown
CYP2E1	Ref/*7	NA	NA	0.265487	30	Unknown
CYP2E1	*4/*7	NA	NA	0.00884956	1	Unknown
CYP2E1	*5/*7	NA	NA	0.00884956	1	Unknown
CYP2E1	*7/*7	NA	NA	0.00884956	1	Unknown
CYP2F1	Ref/Ref	0.40625	312	0.495575	56	Normal metabolizer
CYP2F1	Ref/*2	0.235677	181	0.256637	29	Intermediate metabolizer
CYP2F1	Ref/*3	0.046875	36	0.00884956	1	Unknown
CYP2F1	Ref/*4	0.0664062	51	0.0353982	4	Unknown
CYP2F1	Ref/*5	0.135417	104	0.132743	15	Unknown
CYP2F1	Ref/*6	0.0117188	9	0	0	Unknown
CYP2F1	*2/*2	0.0234375	18	0.0353982	4	Poor metabolizer
CYP2F1	*2/*3	0.0104167	8	0	0	Unknown
CYP2F1	*2/*4	0.0195312	15	0.00884956	1	Unknown
CYP2F1	*2/*5	0.00260417	2	0.00884956	1	Unknown
CYP2F1	*2/*6	0.00520833	4	0	0	Unknown
CYP2F1	*3/*3	0.00130208	1	0	0	Unknown
CYP2F1	*3/*4	0.00651042	5	0	0	Unknown
CYP2F1	*3/*5	0.00390625	3	0.00884956	1	Unknown
CYP2F1	*3/*6	0.00130208	1	0	0	Unknown
CYP2F1	*4/*5	0.0117188	9	0	0	Unknown
CYP2F1	*4/*6	0.00130208	1	0	0	Unknown
CYP2F1	*5/*5	0.0078125	6	0.00884956	1	Unknown
CYP2F1	*5/*6	0.00260417	2	0	0	Unknown
CYP2J2	Ref/Ref	NA	NA	0.893805	101	Unknown
CYP2J2	Ref/*7	NA	NA	0.106195	12	Unknown
CYP2S1	Ref/Ref	NA	NA	0.920354	104	Unknown
CYP2S1	Ref/*2	NA	NA	0.00884956	1	Unknown
CYP2S1	Ref/*3	NA	NA	0.0707965	8	Unknown
CYP2W1	Ref/Ref	0.610677	469	0.575221	65	Unknown
CYP2W1	Ref/*2	0.115885	89	0.168142	19	Unknown
CYP2W1	Ref/*6	0.220052	169	0.212389	24	Unknown
CYP2W1	*2/*2	0.0117188	9	0	0	Unknown
CYP2W1	*2/*6	0.0260417	20	0.0176991	2	Unknown
CYP2W1	*6/*6	0.015625	12	0.0265487	3	Unknown
CYP3A4	Ref/Ref	NA	NA	0.876106	99	Unknown
CYP3A4	Ref/*1B	NA	NA	0.0353982	4	Unknown
CYP3A4	Ref/*7	NA	NA	0.00884956	1	Unknown
CYP3A4	Ref/*8	NA	NA	0.0176991	2	Unknown
CYP3A4	Ref/*22	NA	NA	0.0619469	7	Unknown
CYP3A5	Ref/*3	NA	NA	0.141593	16	Intermediate metabolizer
CYP3A5	*3/*3	NA	NA	0.858407	97	Poor metabolizer
CYP3A7	Ref/Ref	0.792969	609	0.814159	92	Unknown
CYP3A7	Ref/*1D	0.00390625	3	0	0	Unknown
CYP3A7	Ref/*2	0.195312	150	0.168142	19	Unknown
CYP3A7	*1D/*2	0.00130208	1	0.0176991	2	Unknown
CYP3A7	*2/*2	0.00651042	5	0	0	Unknown
CYP3A43	Ref/Ref	NA	NA	0.725664	82	Normal metabolizer
CYP3A43	Ref/*1B	NA	NA	0.141593	16	Unknown
CYP3A43	Ref/*2A	NA	NA	0.00884956	1	Intermediate metabolizer
CYP3A43	Ref/*2B	NA	NA	0.0707965	8	Intermediate metabolizer
CYP3A43	Ref/*3	NA	NA	0.0176991	2	Unknown
CYP3A43	*1B/*1B	NA	NA	0.00884956	1	Unknown
CYP3A43	*1B/*2B	NA	NA	0.00884956	1	Unknown
CYP3A43	*1B/*3	NA	NA	0.0176991	2	Unknown
CYP4A11	Ref/Ref	0.763021	586	0.734513	83	Normal metabolizer
CYP4A11	Ref/F434S	0.222656	171	0.265487	30	Normal metabolizer
CYP4A11	Ref/S353G	0.00260417	2	0	0	Unknown
CYP4A11	F434S/F434S	0.0117188	9	0	0	Intermediate metabolizer
CYP4A22	Ref/Ref	0.450521	346	0.451327	51	Unknown
CYP4A22	Ref/*2	0	0	0.00884956	1	Unknown
CYP4A22	Ref/*3	0.00390625	3	0	0	Unknown
CYP4A22	Ref/*5	0.15625	120	0.159292	18	Unknown
CYP4A22	Ref/*9	0.0117188	9	0.00884956	1	Unknown
CYP4A22	Ref/*12	0.138021	106	0.150442	17	Unknown
CYP4A22	Ref/*15	0.111979	86	0.0973451	11	Unknown
CYP4A22	*3/*5	0.00260417	2	0	0	Unknown
CYP4A22	*3/*15	0.00130208	1	0	0	Unknown
CYP4A22	*5/*5	0.0104167	8	0.0176991	2	Unknown
CYP4A22	*5/*9	0.00130208	1	0	0	Unknown
CYP4A22	*5/*12	0.0390625	30	0.0707965	8	Unknown
CYP4A22	*5/*15	0.0286458	22	0.0176991	2	Unknown
CYP4A22	*9/*12	0.00130208	1	0	0	Unknown
CYP4A22	*12/*12	0.0195312	15	0.00884956	1	Unknown
CYP4A22	*12/*15	0.0169271	13	0.00884956	1	Unknown
CYP4A22	*15/*15	0.00651042	5	0	0	Unknown
CYP4B1	Ref/Ref	0.483073	371	0.451327	51	Unknown
CYP4B1	Ref/*2	0.263021	202	0.20354	23	Unknown
CYP4B1	Ref/*3	0.152344	117	0.19469	22	Unknown
CYP4B1	Ref/*4	0.015625	12	0.0265487	3	Unknown
CYP4B1	Ref/*5	0.0078125	6	0.0176991	2	Unknown
CYP4B1	*2/*2	0.0247396	19	0.0707965	8	Unknown
CYP4B1	*2/*3	0.0325521	25	0.0265487	3	Unknown
CYP4B1	*2/*4	0.00260417	2	0.00884956	1	Unknown
CYP4B1	*2/*5	0.00390625	3	0	0	Unknown
CYP4B1	*3/*3	0.0117188	9	0	0	Unknown
CYP4B1	*3/*4	0.00130208	1	0	0	Unknown
CYP4B1	*3/*5	0.00130208	1	0	0	Unknown
CYP4F2	*1/*1	NA	NA	0.0860215	8	Unknown
CYP4F2	*1/*3	NA	NA	0.0322581	3	Unknown
CYP4F2	*1/*4	NA	NA	0.0322581	3	Unknown
CYP4F2	*1/*5	NA	NA	0.0215054	2	Unknown
CYP4F2	*1/*6	NA	NA	0.0107527	1	Unknown
CYP4F2	*1/*17	NA	NA	0.290323	27	Unknown
CYP4F2	*3/*14	NA	NA	0.0107527	1	Unknown
CYP4F2	*3/*17	NA	NA	0.182796	17	Unknown
CYP4F2	*3/*6	NA	NA	0.0107527	1	Unknown
CYP4F2	*4/*17	NA	NA	0.193548	18	Unknown
CYP4F2	*4/*5	NA	NA	0.0107527	1	Unknown
CYP4F2	*4/*6	NA	NA	0.0107527	1	Unknown
CYP4F2	*5/*17	NA	NA	0.0752688	7	Unknown
CYP4F2	*6/*17	NA	NA	0.0322581	3	Unknown
CYP19A1	Ref/Ref	0.864583	664	0.831858	94	Normal metabolizer
CYP19A1	Ref/*3	0.0377604	29	0.0353982	4	Normal metabolizer
CYP19A1	Ref/*4	0.0924479	71	0.115044	13	Normal metabolizer
CYP19A1	*3/*4	0.00260417	2	0	0	Unknown
CYP19A1	*4/*4	0.00260417	2	0.0176991	2	Intermediate metabolizer
CYP26A1	Ref/Ref	0.997396	766	1	113	Unknown
CYP26A1	Ref/*4	0.00260417	2	0	0	Unknown
DPYD	Ref/Ref	NA	NA	0.221239	25	Normal metabolizer
DPYD	85T>C (*9A)/496A>G	NA	NA	0.0530973	6	Normal metabolizer
DPYD	Ref/85T>C (*9A)	NA	NA	0.0973451	11	Normal metabolizer
DPYD	Ref/496A>G	NA	NA	0.00884956	1	Normal metabolizer
DPYD	2194G>A (*6)/85T>C (*9A) + 496A>G	NA	NA	0.0176991	2	Normal metabolizer
DPYD	Ref/2194G>A (*6)	NA	NA	0.0442478	5	Normal metabolizer
DPYD	1905+1G>A (*2A)/496A>G	NA	NA	0.00884956	1	Intermediate metabolizer
DPYD	Ref/1896T>C	NA	NA	0.0265487	3	Normal metabolizer
DPYD	1627A>G (*5)/85T>C (*9A) + 496A>G	NA	NA	0.00884956	1	Normal metabolizer
DPYD	1627A>G (*5)/2194G>A (*6)	NA	NA	0.0176991	2	Normal metabolizer
DPYD	Ref/1627A>G (*5)	NA	NA	0.150442	17	Normal metabolizer
DPYD	Ref/1601G>A (*4)	NA	NA	0.0176991	2	Normal metabolizer
DPYD	1129-5923C>G, 1236G>A(HapB3)/85T>C (*9A)	NA	NA	0.00884956	1	Intermediate metabolizer
DPYD	85T>C (*9A) + 496A>G / 85T>C (*9A) + 496A>G	NA	NA	0.00884956	1	Normal metabolizer
DPYD	85T>C (*9A) + 496A>G / 496A>G	NA	NA	0.00884956	1	Normal metabolizer
DPYD	85T>C (*9A) + 496A>G / 1896T>C	NA	NA	0.0176991	2	Normal metabolizer
DPYD	85T>C (*9A) / 623G>T	NA	NA	0.00884956	1	Normal metabolizer
DPYD	85T>C (*9A) / 85T>C (*9A) + 496A>G + 775A>G	NA	NA	0.00884956	1	Normal metabolizer
DPYD	85T>C (*9A) / 85T>C (*9A) + 1896T>C	NA	NA	0.00884956	1	Normal metabolizer
DPYD	85T>C (*9A) / 496A>G	NA	NA	0.0353982	4	Normal metabolizer
DPYD	85T>C (*9A) / 1896T>C	NA	NA	0.00884956	1	Normal metabolizer
DPYD	85T>C (*9A) / 1129-5923C>G + 1236G>A(HapB3) + 2194G>A (*6)	NA	NA	0.00884956	1	Intermediate metabolizer
DPYD	85T>C (*9A) / 1129-5923C>G + 1236G>A(HapB3) + 1896T>C	NA	NA	0.00884956	1	Intermediate metabolizer
DPYD	775A>G / 85T>C (*9A)	NA	NA	0.00884956	1	Normal metabolizer
DPYD	2194G>A (*6) / 85T>C (*9A) + 496A>G	NA	NA	0.0265487	3	Normal metabolizer
DPYD	2194G>A (*6) / 85T>C (*9A)	NA	NA	0.00884956	1	Normal metabolizer
DPYD	2194G>A (*6) / 496A>G	NA	NA	0.00884956	1	Normal metabolizer
DPYD	1627A>G (*5) + 85T>C (*9A) / 496A>G + 2194G>A (*6)	NA	NA	0.00884956	1	Normal metabolizer
DPYD	1627A>G (*5) + 85T>C (*9A) / 1896T>C	NA	NA	0.00884956	1	Normal metabolizer
DPYD	1627A>G (*5) + 2194G>A (*6) / 1129-5923C>G + 1236G>A(HapB3) + 85T>C (*9A)	NA	NA	0.00884956	1	Intermediate metabolizer
DPYD	1627A>G (*5) + 1896T>C / 1627A>G (*5)	NA	NA	0.00884956	1	Normal metabolizer
DPYD	1627A>G (*5) / 85T>C (*9A) + 496A>G	NA	NA	0.0442478	5	Normal metabolizer
DPYD	1627A>G (*5) / 85T>C (*9A)	NA	NA	0.00884956	1	Normal metabolizer
DPYD	1627A>G (*5) / 2194G>A (*6)	NA	NA	0.0176991	2	Normal metabolizer
DPYD	1627A>G (*5) / 1627A>G (*5) + 2194G>A (*6)	NA	NA	0.00884956	1	Normal metabolizer
DPYD	1627A>G (*5) / 1627A>G (*5)	NA	NA	0.0176991	2	Normal metabolizer
DPYD	1601G>A (*4) / 1627A>G (*5)	NA	NA	0.00884956	1	Normal metabolizer
G6PD	Ref/Ref	0.985677	757	0.982301	111	Normal
G6PD	A	0.00130208	1	0	0	Normal
G6PD	Ref/Mediterranean,Dallas,Panama,Sassari,Cagliari	0.00260417	2	0	0	Variable
G6PD	Ref/Seattle,Lodi,Modena,Ferrara-II,Athens-like	0.00260417	2	0	0	Variable
G6PD	Ref/Gond	0.00260417	2	0.0176991	2	Indeterminate
G6PD	Andalus	0.00130208	1	0	0	Deficient
G6PD	Gond	0.00390625	3	0	0	Indeterminate
GSTP1	Ref/Ref	0.471354	362	0.460177	52	Unknown
GSTP1	Ref/*B	0.342448	263	0.283186	32	Unknown
GSTP1	Ref/*C	0.0924479	71	0	0	Unknown
GSTP1	*B/*B	0.0611979	47	0.0884956	10	Unknown
GSTP1	*B/*C	0.03125	24	0.0530973	6	Unknown
GSTP1	*B/*D	0	0	0.106195	12	Unknown
GSTP1	*C/*C	0.00130208	1	0.00884956	1	Unknown
IFNL3	Ref/Ref	NA	NA	0.495575	56	Normal function
IFNL3	Ref/rs12980275 G	NA	NA	0.40708	46	Decreased function
IFNL3	rs12980275 G/rs12980275 G	NA	NA	0.0973451	11	No function
NAT1	*4/*4	0.9375	720	0.911504	103	Unknown
NAT1	*4/*14	0.0247396	19	0.0176991	2	Unknown
NAT1	*4/*15	0.0195312	15	0	0	Unknown
NAT1	*4/*17	0	0	0.00884956	1	Unknown
NAT1	*4/*19	0.00390625	3	0	0	Unknown
NAT1	*4/*22	0.0143229	11	0.0530973	6	Unknown
NAT1	*15/*15	0	0	0.00884956	1	Unknown
NAT2	Ref/Ref	0.0520833	40	0.0619469	7	Normal function
NAT2	Ref/*5	0.209635	161	0.19469	22	Decreased function
NAT2	Ref/*6	0.157552	121	0.123894	14	Decreased function
NAT2	Ref/*7	0.00911458	7	0	0	Decreased function
NAT2	Ref/*10	0.00130208	1	0	0	Decreased function
NAT2	Ref/*12	0.00130208	1	0	0	Normal function
NAT2	*5/*5	0.177083	136	0.238938	27	Decreased function
NAT2	*5/*6	0.257812	198	0.19469	22	Decreased function
NAT2	*5/*7	0.0299479	23	0.0176991	2	Decreased function
NAT2	*5/*12	0.00260417	2	0	0	Decreased function
NAT2	*5/*14	0.00130208	1	0	0	Decreased function
NAT2	*6/*6	0.0807292	62	0.0973451	11	Decreased function
NAT2	*6/*7	0.0169271	13	0.0530973	6	Decreased function
NAT2	*6/*12	0.00130208	1	0	0	Decreased function
NAT2	*7/*7	0	0	0.0176991	2	Decreased function
NAT2	*13/*14	0.00130208	1	0	0	Decreased function
NUDT15	Ref/Ref	NA	NA	0.973451	110	Normal metabolizer
NUDT15	Ref/*3	NA	NA	0.0265487	3	Intermediate metabolizer
POR	Ref/Ref	0.516927	397	0.530973	60	Normal function
POR	Ref/*5	0.00260417	2	0	0	Decreased function
POR	Ref/*16	0.00130208	1	0	0	Decreased function
POR	Ref/*28	0.39974	307	0.40708	46	Decreased function
POR	Ref/*45	0.00130208	1	0	0	Unknown
POR	*28/*28	0.078125	60	0.0619469	7	Decreased function
PTGIS (CYP3A8)	Ref/Ref	NA	NA	0.982301	111	Normal function
PTGIS (CYP3A8)	Ref/*1E	NA	NA	0.00884956	1	Increased function
PTGIS (CYP3A8)	*1D/*1D	NA	NA	0.00884956	1	Increased function
RYR1	Ref/Ref	0.759115	583	0.761062	86	Unknown
RYR1	Ref/c.9635A>G	0.00130208	1	0.00884956	1	Unknown
RYR1	Ref/c.7025A>G	0.00390625	3	0	0	Unknown
RYR1	Ref/c.6599C>T	0.00130208	1	0	0	Unknown
RYR1	Ref/c.6302T>A	0.00130208	1	0	0	Unknown
RYR1	Ref/c.6178G>T	0.106771	82	0.141593	16	Unknown
RYR1	Ref/c.5036G>A	0.00130208	1	0	0	Unknown
RYR1	Ref/c.4178A>G	0.0221354	17	0.00884956	1	Unknown
RYR1	Ref/c.13513G>C	0.00520833	4	0	0	Unknown
RYR1	Ref/c.11266C>G	0.0260417	20	0.0176991	2	Unknown
RYR1	Ref/c.10747G>C	0.00911458	7	0	0	Unknown
RYR1	Ref/c.10042C>T	0.00520833	4	0.00884956	1	Unknown
RYR1	c.6178G>T/c.7025A>G	0.00260417	2	0	0	Unknown
RYR1	c.6178G>T/c.5360C>T + c.6178G>T	0.00260417	2	0	0	Unknown
RYR1	c.6178G>T/c.10747G>C	0.00260417	2	0	0	Unknown
RYR1	c.5360C>T/c.6178G>T+c.7760A>G	0.00130208	1	0	0	Unknown
RYR1	c.5360C>T/c.6178G>T	0.0377604	29	0.00884956	1	Unknown
RYR1	c.4711A>G+c.6178G>T/c.10097G>A+c.11798A>G	0.00390625	3	0	0	Unknown
RYR1	c.4178A>G/c.6178G>T	0.00260417	2	0.00884956	1	Unknown
RYR1	c.4178A>G/c.5360C>T+c.6178G>T	0.00260417	2	0	0	Unknown
RYR1	c.1453A>G/c.6178G>T	0.00130208	1	0	0	Unknown
RYR1	c.6178G>T/c.6838G>A	0	0	0.00884956	1	Unknown
RYR1	c.6178G>T/c.6178G>T	0	0	0.00884956	1	Unknown
RYR1	c.10747G>C/c.13513G>C	0	0	0.0176991	2	Unknown
SLC15A2	Ref/Ref	NA	NA	0.39823	45	Unknown
SLC15A2	Ref/*2	NA	NA	0.353982	40	Unknown
SLC15A2	*2/*2	NA	NA	0.247788	28	Unknown
SLC22A2	Ref/Ref	0.16276	125	0.141593	16	Unknown
SLC22A2	Ref/*2	0.442708	340	0.469027	53	Unknown
SLC22A2	Ref/*3	0.123698	95	0.0884956	10	Unknown
SLC22A2	Ref/*6	0.00390625	3	0	0	Unknown
SLC22A2	*2/*2	0.160156	123	0.212389	24	Unknown
SLC22A2	*2/*3	0.0859375	66	0.0707965	8	Unknown
SLC22A2	*3/*3	0.0208333	16	0.0176991	2	Unknown
SLCO1B1	Ref/Ref	0.272135	209	NA	NA	Normal function
SLCO1B1	Ref/*5	0.0325521	25	NA	NA	Decreased function
SLCO1B1	Ref/*14	0.16276	125	NA	NA	Normal function
SLCO1B1	Ref/*15	0.122396	94	NA	NA	Decreased function
SLCO1B1	Ref/*20	0.0338542	26	NA	NA	Normal function
SLCO1B1	Ref/*37	0.101562	78	NA	NA	Normal function
SLCO1B1	*5/*14	0.00520833	4	NA	NA	Decreased function
SLCO1B1	*5/*15	0.00520833	4	NA	NA	Poor function
SLCO1B1	*5/*20	0.0078125	6	NA	NA	Decreased function
SLCO1B1	*5/*37	0.0338542	26	NA	NA	Poor function
SLCO1B1	*14/*14	0.0221354	17	NA	NA	Increased function
SLCO1B1	*14/*15	0.0520833	40	NA	NA	Decreased function
SLCO1B1	*14/*20	0.0130208	10	NA	NA	Increased function
SLCO1B1	*14/*37	0.0234375	18	NA	NA	Normal function
SLCO1B1	*15/*15	0.0260417	20	NA	NA	Poor function
SLCO1B1	*15/*20	0.0195312	15	NA	NA	Decreased function
SLCO1B1	*15/*37	0.0299479	23	NA	NA	Decreased function
SLCO1B1	*15/*45	0.00130208	1	NA	NA	Unknown
SLCO1B1	*19/*37	0.0117188	9	NA	NA	Unknown
SLCO1B1	*20/*20	0.00130208	1	NA	NA	Increased function
SLCO1B1	*20/*37	0.0143229	11	NA	NA	Normal function
SLCO1B1	*20/*46	0.00130208	1	NA	NA	Decreased function
SLCO1B1	*37/*37	0.00651042	5	NA	NA	Normal function
SLCO1B3	Ref/Ref	0.0390625	30	0.0176991	2	Normal function
SLCO1B3	Ref/*S1	0.25651	197	0.168142	19	Decreased function
SLCO1B3	*S1/*S1	0.704427	541	0.814159	92	Poor function
SLCO2B1	Ref/Ref	0.894531	687	0.884956	100	Unknown
SLCO2B1	Ref/*S1	0.0611979	47	0.0442478	5	Unknown
SLCO2B1	Ref/*S464F	0.0390625	30	0.0619469	7	Unknown
SLCO2B1	*S1/*S1	0.00130208	1	0	0	Unknown
SLCO2B1	*S1/*S464F	0.00260417	2	0	0	Unknown
SLCO2B1	*S464F/*S464F	0.00130208	1	0.00884956	1	Unknown
SULT1A1	Ref/Ref	0.480469	369	NA	NA	Normal function
SULT1A1	Ref/*2	0.410156	315	NA	NA	Decreased function
SULT1A1	*2/*2	0.109375	84	NA	NA	Decreased function
TBXAS1	Ref/Ref	NA	NA	0.938053	106	Normal function
TBXAS1	Ref/*2	NA	NA	0.0176991	2	Unknown
TBXAS1	Ref/*3	NA	NA	0.00884956	1	Unknown
TBXAS1	Ref/*7	NA	NA	0.00884956	1	Normal function
TBXAS1	Ref/*8	NA	NA	0.0265487	3	Decreased function
TPMT	Ref/Ref	0.934896	718	0.946903	107	Normal metabolizer
TPMT	Ref/*2	0.00260417	2	0	0	Intermediate metabolizer
TPMT	Ref/*20	0.00260417	2	0.00884956	1	Indeterminate
TPMT	Ref/*3A	0.0442708	34	0.0265487	3	Intermediate metabolizer
TPMT	Ref/*3C	0.00520833	4	0	0	Intermediate metabolizer
TPMT	Ref/*43	0.0078125	6	0.00884956	1	Unknown
TPMT	*3A/*3A	0.00130208	1	0.00884956	1	Poor metabolizer
TPMT	*3A/*9	0.00130208	1	0	0	Possible intermediate metabolizer
UGT1A1	Ref/Ref_CES	0.99349	763	NA	NA	Normal metabolizer
UGT1A1	Ref/*6	0.00520833	4	NA	NA	Intermediate metabolizer
UGT1A1	*6/*6	0.00130208	1	NA	NA	Poor metabolizer
UGT1A1	Ref/Ref_WES	NA	NA	0.27027	30	Normal metabolizer
UGT1A1	Ref/*28	NA	NA	0.0540541	6	Intermediate metabolizer
UGT1A1	Ref/*36	NA	NA	0.0810811	9	Normal metabolizer
UGT1A1	Ref/*80+*28	NA	NA	0.423423	47	Intermediate metabolizer
UGT1A1	*80/*80+*28	NA	NA	0.0810811	9	Indeterminate
UGT1A1	*80+*28/*80+*28	NA	NA	0.0720721	8	Poor metabolizer
UGT1A1	*80+*28/*80+*37	NA	NA	0.018018	2	Poor metabolizer
UGT1A4	Ref/Ref	NA	NA	0.761062	86	Normal function
UGT1A4	Ref/*2	NA	NA	0.0619469	7	Unknown
UGT1A4	Ref/*3A	NA	NA	0.150442	17	Decreased function
UGT1A4	*2/*3A	NA	NA	0.0176991	2	Unknown
UGT1A4	*3A/*3A	NA	NA	0.00884956	1	Decreased function
UGT2B7	Ref/Ref	0.207031	159	0.318584	36	Unknown
UGT2B7	Ref/*2	0.503906	387	0.477876	54	Unknown
UGT2B7	Ref/*3	0.00130208	1	0	0	Unknown
UGT2B7	*2/*2	0.285156	219	0.20354	23	Unknown
UGT2B7	*2/*3	0.00260417	2	0	0	Unknown
UGT2B15	Ref/Ref	NA	NA	0.0265487	3	Unknown
UGT2B15	Ref/*2	NA	NA	0.106195	12	Unknown
UGT2B15	Ref/*4	NA	NA	0.141593	16	Unknown
UGT2B15	Ref/*5	NA	NA	0.159292	18	Unknown
UGT2B15	*2/*2	NA	NA	0.0707965	8	Unknown
UGT2B15	*2/*5	NA	NA	0.141593	16	Unknown
UGT2B15	*4/*4	NA	NA	0.115044	13	Unknown
UGT2B15	*4/*5	NA	NA	0.141593	16	Unknown
UGT2B15	*5/*5	NA	NA	0.0884956	10	Unknown
UGT2B15	*5/*6	NA	NA	0.00884956	1	Unknown
VKORC1	Ref/Ref	NA	NA	0.265487	30	Normal metabolizer
VKORC1	Ref/rs9923231 T	NA	NA	0.477876	54	Increased function
VKORC1	rs9923231 T/rs9923231 T	NA	NA	0.256637	29	Increased function
XPC	Ref/Ref	0.199219	153	0.230088	26	Unknown
XPC	Ref/rs2228001 T	0.507812	390	0.504425	57	Unknown
XPC	rs2228001 T/rs2228001 T	0.289062	222	0.265487	30	Unknown
XPC	rs2228001 T/rs2228000 A	0.00390625	3	0	0	Unknown

## Sheet: 8. Phenotypes_num
Gene	Phenotype	Frequency	Number of individuals
ABCG2	Normal function	0.784336	691
ABCG2	Decreased function	0.208854	184
ABCG2	Poor function	0.00681044	6
CFTR	ivacaftor non-responsive in CF patients	0.988281	759
CFTR	ivacaftor responsive in CF patients	0.0117188	9
CYP1A2	Normal metabolizers	0.159292	18
CYP1A2	Ultrarapid metabolizers	0.840708	95
CYP2A6	Normal metabolizers	0.920354	104
CYP2A6	Intermediate metabolizers	0.0619469	7
CYP2A13	Normal metabolizers	0.920545	811
CYP2A13	Intermediate metabolizers	0.0351873	31
CYP2B6	Normal metabolizers	0.849558	96
CYP2B6	Intermediate metabolizers	0.0530973	6
CYP2B6	Ultrarapid metabolizers	0.0442478	5
CYP2C9	Normal metabolizers	0.6084	536
CYP2C9	Intermediate metabolizers	0.362089	319
CYP2C9	Poor metabolizers	0.0295119	26
CYP2C19	Normal metabolizers	0.415929	47
CYP2C19	Intermediate metabolizers	0.265487	30
CYP2C19	Rapid metabolizers	0.230088	26
CYP2C19	Ultrarapid metabolizers	0.0353982	4
CYP2C19	Poor metabolizers	0.0530973	6
CYP2D6	Normal metabolizers	0.539823	61
CYP2D6	Intermediate metabolizers	0.362832	41
CYP2D6	Poor metabolizers	0.0176991	2
CYP2F1	Normal metabolizers	0.417707	368
CYP2F1	Intermediate metabolizers	0.238365	210
CYP2F1	Poor metabolizers	0.0249716	22
CYP3A5	Intermediate metabolizers	0.141593	16
CYP3A5	Poor metabolizers	0.858407	97
CYP3A43	Normal metabolizers	0.725664	82
CYP3A43	Intermediate metabolizers	0.079646	9
CYP4A11	Normal metabolizers	0.987514	870
CYP4A11	Intermediate metabolizers	0.0102157	9
CYP19A1	Normal metabolizers	0.99319	875
CYP19A1	Intermediate metabolizers	0.0045403	4
DPYD	Normal metabolizers	0.955752	108
DPYD	Intermediate metabolizers	0.0442478	5
G6PD	Normal function	0.985244	868
G6PD	Deficient	0.00113507	1
G6PD	Variable	0.00567537	5
IFNL3	Normal function	0.495575	56
IFNL3	Decreased function	0.40708	46
IFNL3	No function	0.0973451	11
NAT2	Normal function	0.0544835	48
NAT2	Decreased function	0.945516	833
NUDT15	Normal metabolizers	0.973451	110
NUDT15	Intermediate metabolizers	0.0265487	3
POR	Normal function	0.518729	457
POR	Decreased function	0.480136	423
POR	Unknown function	0.00113507	1
PTGIS	Normal function	0.982301	111
PTGIS	Increased function	0.0176991	2
SLCO1B1	Normal function	0.614583	472
SLCO1B1	Increased function	0.0364583	28
SLCO1B1	Decreased function	0.270833	208
SLCO1B1	Poor function	0.0651042	50
SLCO1B3	Normal function	0.0363224	32
SLCO1B3	Decreased function	0.245176	216
SLCO1B3	Poor function	0.718502	633
SULT1A1	Normal function	0.480469	369
SULT1A1	Decreased function	0.519531	399
TBXAS1	Normal function	0.946903	107
TBXAS1	Decreased function	0.0265487	3
TPMT	Normal metabolizers	0.936436	825
TPMT	Intermediate metabolizers	0.0488082	43
TPMT	Poor metabolizers	0.00227015	2
TPMT	Possible intermediate metabolizer	0.00113507	1
UGT1A1	Normal metabolizers	0.345133	39
UGT1A1	Intermediate metabolizers	0.469027	53
UGT1A1	Ultrarapid metabolizers	0.0884956	10
UGT1A4	Normal function	0.761062	86
UGT1A4	Decreased function	0.159292	18
VKORC1	Normal function	0.265487	30
VKORC1	Increased function	0.734513	83

## Sheet: 9. Phenotype_differences
Gene_Phenotype	p_Srb_CEU	p_Srb_FIN	p_Srb_GBR	p_Srb_IBS	p_Srb_TSI	p_Srb_CRO	Srb-CEU	Srb-FIN	Srb-GBR	Srb-IBS	Srb-TSI	Srb-CRO
ABCG2_normal	5.377e-07	0.3757	0.4958	0.09866	1.836e-07	NA	1.346e-09	0.3747	0.06794	0.2489	2.134e-10	NA
ABCG2_decreased	9.123e-07	0.33	0.9136	0.1324	3.24e-07	NA
ABCG2_poor	1	0.5266	0.044	1	1	NA
CYP2B6_normal	3.452e-09	0.0002065	2.844e-06	3.603e-06	3.362e-10	0.05615	7.997e-13	1.404e-07	7.814e-09	7.965e-07	1.168e-12	0.7179
CYP2B6_intermediate	9.943e-11	1.624e-06	1.971e-07	6.534e-06	8.135e-10	1
CYP2B6_ultrarapid	0.06415	0.06226	0.06821	0.449	0.06122	0.5833
CYP2C19_normal	0.524	0.2732	0.5282	0.5562	0.7243	0.296	0.2841	0.1639	0.2619	0.06801	0.06671	0.1237
CYP2C19_intermediate	0.9539	0.0651	1	0.6545	0.1135	0.873
CYP2C19_rapid	0.1285	0.8819	0.276	0.3697	0.1909	0.1767
CYP2C19_ultrarapid	1	1	0.5162	1	0.5299	0.2635
CYP2C19_poor	0.2884	0.2884	0.1339	0.0296	0.12	0.09776
CYP2C9_normal	0.9669	0.1074	0.06202	1	0.2229	0.2956	0.9117	0.1501	0.06348	1	0.1133	0.2066
CYP2C9_intermediate	0.954	0.2103	0.07943	1	0.1004	0.1926
CYP2C9_poor	1	0.5106	1	0.5538	0.3486	0.5772
CYP2D6_normal	0.3005	0.7803	0.1738	0.7616	0.7661	0.01186	0.1071	0.3687	0.01881	0.7866	0.2609	0.0001646
CYP2D6_intermediate	0.1586	0.7558	0.901	0.8773	0.5721	0.02813
CYP2D6_poor	0.1467	0.2488	0.0031	0.6699	0.1512	0.003286
CYP3A5_normal	1	0.467	1	0.484	1	1	0.1955	0.4095	0.5339	0.5377	0.3016	0.5249
CYP3A5_intermediate	0.2395	0.4909	0.6428	0.5189	0.37	0.5726
CYP3A5_poor	0.2395	0.6471	0.6428	0.67	0.37	0.6137
DPYD_normal	0.1804	0.2767	0.4923	1	0.926	0.04521	0.1175	0.2673	0.3784	1	0.7634	0.04521
DPYD_intermediate	0.1804	0.2767	0.4923	1	0.926	0.04521
IFNL3_normal	0.4626	0.4626	1	1	0.02414	NA	0.8098	0.6241	0.5991	1	0.1718	NA
IFNL3_decreased	0.51	0.6124	0.8676	0.9342	0.08339	NA
IFNL3_no_function	1	0.8108	0.4573	1	0.5253	NA
NUDT15_normal	0.2502	1	0.2551	0.2473	0.2471	0.1112	0.2502	1	0.2551	0.2473	0.2471	0.1112
NUDT15_intermediate	0.2502	1	0.2551	0.2473	0.2471	0.1112
SLCO1B1_normal	0.02107	0.4538	0.03849	0.0827	5.96e-05	0.2838	4.151e-12	0.06123	2.395e-09	5.507e-13	3.624e-11	4.53e-08
SLCO1B1_decreased	0.3214	0.7485	0.7015	0.1174	0.6217	0.02734
SLCO1B1_poor	0.07844	0.4668	0.07714	0.05163	0.6435	0.0008425
SLCO1B1_increased	4.584e-13	0.01303	4.018e-10	6.222e-14	1.435e-11	8.985e-05
TPMT_normal	1	0.7894	0.5031	0.1768	0.6536	0.3452	0.7234	1	0.3592	0.1208	1	0.8605
TPMT_intermediate	0.6193	0.8082	0.1327	0.03747	1	1
TPMT_poor	1	1	1	1	1	0.5324
TPMT_increased	1	1	1	1	1	1
UGT1A1_normal	0.1812	0.8909	0.005385	0.02026	0.01136	0.5163	0.677	0.5518	0.06934	0.1778	0.2457	0.2049
UGT1A1_intermediate	1	0.9265	0.2198	0.419	0.467	0.8523
UGT1A1_poor	1	0.2278	0.9661	1	0.698	0.06242

## Sheet: 10.Coverage
Allele	Average Coverage at position	Line from provided manifest file (Illumina) showing the inclusion of the position
Overall_CES	90
Overall_WES	73
UGT1A1*28/36/38	121.25	chr2 233760234 233760235 UGT1A10;UGT1A3;UGT1A4;UGT1A5;UGT1A6;UGT1A7;UGT1A8;UGT1A9;ClinID-549830;ClinID-549828;ClinID-594666
CYP3A5*3	58.6	chr7 99672915 99672916 CYP3A5;ClinID-5066;ENST00000469622.5;ClinID-22602
CYP2C19*17	163.17	chr10 94761899 94761900 ENSG00000276490;ClinID-39357 141
NUDT15*3	44.06	chr13 48045659 48045799 NUDT15;NR_136687.2;CCDS9407.1;NR_136688.2;ClinID-225201;NM_018283.4;ClinID-225202;ENST00000258662.3
VKORC1 (rs116855232)	125.72	chr16 31096367 31096368 ClinID-226030;pgx_variant;ClinID-166563;ClinID-2211
